# Supplementary material for: Histone H2B Monoubiquitination Facilitates the Rapid Modulation of Gene Expression during Arabidopsis Photomorphogenesis
Source: PLoS Genet. 2012 Jul 19;8(7):e1002825. doi: 10.1371/journal.pgen.1002825 (PMC3400566; doi:10.1371/journal.pgen.1002825)
Supplement: Table S1 — Gene lists of H2Bub-marked genes (worksheet 1), of genes with differential H2Bub enrichment identified through Tilemap analyses (worksheet 2) and of light-regulated genes (worksheet 3). (XLSX) [file pgen.1002825.s009.xlsx]

## Sheet: H2Bub-marked genes
H2Bub-marked genes
dark	dark+1h	dark+6h
AT1G01040	AT1G01040	AT1G01040
AT1G01046	AT1G01046	AT1G01046
AT1G01160	AT1G01160	AT1G01160
AT1G01230	AT1G01260	AT1G01260
AT1G01260	AT1G01320	AT1G01320
AT1G01320	AT1G01440	AT1G01440
AT1G01440	AT1G01650	AT1G01650
AT1G01650	AT1G01710	AT1G01710
AT1G01710	AT1G01770	AT1G01770
AT1G01770	AT1G01780	AT1G01780
AT1G01820	AT1G01790	AT1G01790
AT1G01910	AT1G01820	AT1G01810
AT1G01930	AT1G01910	AT1G01820
AT1G01950	AT1G01930	AT1G01910
AT1G01960	AT1G01950	AT1G01930
AT1G02080	AT1G01960	AT1G01950
AT1G02090	AT1G02080	AT1G01960
AT1G02100	AT1G02090	AT1G02080
AT1G02120	AT1G02100	AT1G02090
AT1G02130	AT1G02120	AT1G02100
AT1G02170	AT1G02130	AT1G02110
AT1G02300	AT1G02170	AT1G02120
AT1G02305	AT1G02300	AT1G02130
AT1G02560	AT1G02305	AT1G02170
AT1G02750	AT1G02560	AT1G02300
AT1G02780	AT1G02750	AT1G02305
AT1G02840	AT1G02840	AT1G02560
AT1G02890	AT1G02890	AT1G02750
AT1G02910	AT1G02910	AT1G02840
AT1G02990	AT1G02990	AT1G02890
AT1G03000	AT1G03000	AT1G02910
AT1G03030	AT1G03030	AT1G02990
AT1G03040	AT1G03040	AT1G03000
AT1G03060	AT1G03060	AT1G03040
AT1G03080	AT1G03080	AT1G03060
AT1G03090	AT1G03090	AT1G03080
AT1G03140	AT1G03140	AT1G03090
AT1G03150	AT1G03150	AT1G03140
AT1G03160	AT1G03160	AT1G03150
AT1G03190	AT1G03190	AT1G03160
AT1G03260	AT1G03280	AT1G03190
AT1G03280	AT1G03290	AT1G03260
AT1G03290	AT1G03330	AT1G03280
AT1G03330	AT1G03350	AT1G03290
AT1G03350	AT1G03370	AT1G03330
AT1G03370	AT1G03380	AT1G03350
AT1G03380	AT1G03390	AT1G03370
AT1G03390	AT1G03400	AT1G03380
AT1G03475	AT1G03475	AT1G03390
AT1G03740	AT1G03740	AT1G03400
AT1G03900	AT1G03860	AT1G03475
AT1G03910	AT1G03900	AT1G03740
AT1G03970	AT1G03910	AT1G03860
AT1G04080	AT1G03970	AT1G03900
AT1G04120	AT1G04080	AT1G03910
AT1G04140	AT1G04120	AT1G03970
AT1G04170	AT1G04130	AT1G04080
AT1G04210	AT1G04140	AT1G04120
AT1G04300	AT1G04170	AT1G04140
AT1G04390	AT1G04210	AT1G04170
AT1G04400	AT1G04300	AT1G04210
AT1G04410	AT1G04390	AT1G04300
AT1G04440	AT1G04400	AT1G04390
AT1G04510	AT1G04410	AT1G04400
AT1G04690	AT1G04440	AT1G04410
AT1G04750	AT1G04510	AT1G04440
AT1G04780	AT1G04750	AT1G04510
AT1G04790	AT1G04780	AT1G04620
AT1G04810	AT1G04790	AT1G04750
AT1G04830	AT1G04800	AT1G04780
AT1G04850	AT1G04810	AT1G04790
AT1G04860	AT1G04830	AT1G04800
AT1G04910	AT1G04850	AT1G04810
AT1G04950	AT1G04860	AT1G04830
AT1G04960	AT1G04910	AT1G04850
AT1G04970	AT1G04950	AT1G04860
AT1G04985	AT1G04960	AT1G04910
AT1G05090	AT1G04970	AT1G04950
AT1G05120	AT1G04985	AT1G04960
AT1G05150	AT1G05090	AT1G04970
AT1G05180	AT1G05120	AT1G04985
AT1G05270	AT1G05150	AT1G05120
AT1G05380	AT1G05180	AT1G05150
AT1G05500	AT1G05270	AT1G05180
AT1G05520	AT1G05380	AT1G05270
AT1G05570	AT1G05500	AT1G05380
AT1G05785	AT1G05520	AT1G05500
AT1G05790	AT1G05570	AT1G05520
AT1G05830	AT1G05785	AT1G05570
AT1G05835	AT1G05790	AT1G05785
AT1G05840	AT1G05830	AT1G05790
AT1G05860	AT1G05835	AT1G05830
AT1G05890	AT1G05840	AT1G05835
AT1G05900	AT1G05860	AT1G05840
AT1G05910	AT1G05890	AT1G05860
AT1G05940	AT1G05900	AT1G05890
AT1G05960	AT1G05910	AT1G05900
AT1G06050	AT1G05940	AT1G05910
AT1G06060	AT1G05960	AT1G05940
AT1G06070	AT1G06050	AT1G05960
AT1G06200	AT1G06060	AT1G06060
AT1G06220	AT1G06070	AT1G06070
AT1G06230	AT1G06200	AT1G06200
AT1G06290	AT1G06220	AT1G06220
AT1G06390	AT1G06230	AT1G06230
AT1G06400	AT1G06290	AT1G06240
AT1G06410	AT1G06390	AT1G06290
AT1G06430	AT1G06400	AT1G06390
AT1G06470	AT1G06410	AT1G06400
AT1G06670	AT1G06430	AT1G06410
AT1G06700	AT1G06450	AT1G06430
AT1G06780	AT1G06460	AT1G06450
AT1G06840	AT1G06470	AT1G06460
AT1G06870	AT1G06670	AT1G06470
AT1G06890	AT1G06680	AT1G06670
AT1G06900	AT1G06690	AT1G06680
AT1G06950	AT1G06700	AT1G06690
AT1G07030	AT1G06780	AT1G06700
AT1G07040	AT1G06840	AT1G06780
AT1G07080	AT1G06870	AT1G06840
AT1G07110	AT1G06890	AT1G06870
AT1G07140	AT1G06950	AT1G06890
AT1G07200	AT1G07030	AT1G06900
AT1G07310	AT1G07040	AT1G06950
AT1G07350	AT1G07080	AT1G07030
AT1G07360	AT1G07110	AT1G07040
AT1G07470	AT1G07140	AT1G07080
AT1G07480	AT1G07200	AT1G07110
AT1G07510	AT1G07300	AT1G07140
AT1G07530	AT1G07310	AT1G07200
AT1G07670	AT1G07350	AT1G07300
AT1G07705	AT1G07360	AT1G07310
AT1G07710	AT1G07470	AT1G07350
AT1G07810	AT1G07480	AT1G07360
AT1G07920	AT1G07510	AT1G07470
AT1G07930	AT1G07530	AT1G07480
AT1G07940	AT1G07670	AT1G07510
AT1G07960	AT1G07705	AT1G07530
AT1G07980	AT1G07710	AT1G07670
AT1G07990	AT1G07810	AT1G07705
AT1G08010	AT1G07920	AT1G07710
AT1G08060	AT1G07930	AT1G07810
AT1G08190	AT1G07940	AT1G07920
AT1G08370	AT1G07960	AT1G07930
AT1G08420	AT1G07980	AT1G07940
AT1G08460	AT1G07990	AT1G07960
AT1G08480	AT1G08000	AT1G07970
AT1G08490	AT1G08010	AT1G07980
AT1G08510	AT1G08060	AT1G07990
AT1G08520	AT1G08190	AT1G08000
AT1G08540	AT1G08200	AT1G08010
AT1G08570	AT1G08370	AT1G08060
AT1G08600	AT1G08420	AT1G08190
AT1G08620	AT1G08460	AT1G08200
AT1G08680	AT1G08480	AT1G08370
AT1G08720	AT1G08490	AT1G08420
AT1G08750	AT1G08510	AT1G08480
AT1G08760	AT1G08520	AT1G08490
AT1G08800	AT1G08540	AT1G08510
AT1G08820	AT1G08570	AT1G08520
AT1G08830	AT1G08600	AT1G08540
AT1G08910	AT1G08620	AT1G08600
AT1G08970	AT1G08680	AT1G08610
AT1G09010	AT1G08720	AT1G08620
AT1G09020	AT1G08750	AT1G08680
AT1G09060	AT1G08760	AT1G08720
AT1G09130	AT1G08800	AT1G08750
AT1G09140	AT1G08820	AT1G08760
AT1G09150	AT1G08830	AT1G08800
AT1G09270	AT1G08910	AT1G08820
AT1G09280	AT1G09010	AT1G08830
AT1G09310	AT1G09020	AT1G08910
AT1G09320	AT1G09060	AT1G09010
AT1G09330	AT1G09130	AT1G09020
AT1G09430	AT1G09140	AT1G09060
AT1G09570	AT1G09230	AT1G09130
AT1G09610	AT1G09270	AT1G09140
AT1G09620	AT1G09280	AT1G09270
AT1G09640	AT1G09310	AT1G09280
AT1G09730	AT1G09320	AT1G09310
AT1G09740	AT1G09330	AT1G09320
AT1G09760	AT1G09430	AT1G09330
AT1G09770	AT1G09570	AT1G09430
AT1G09780	AT1G09620	AT1G09570
AT1G09840	AT1G09640	AT1G09610
AT1G09850	AT1G09730	AT1G09620
AT1G09870	AT1G09740	AT1G09640
AT1G09920	AT1G09760	AT1G09730
AT1G09940	AT1G09770	AT1G09740
AT1G09980	AT1G09780	AT1G09750
AT1G10050	AT1G09850	AT1G09760
AT1G10090	AT1G09870	AT1G09770
AT1G10130	AT1G09920	AT1G09780
AT1G10170	AT1G09980	AT1G09850
AT1G10290	AT1G10050	AT1G09870
AT1G10320	AT1G10070	AT1G09920
AT1G10390	AT1G10090	AT1G09970
AT1G10410	AT1G10130	AT1G09980
AT1G10430	AT1G10170	AT1G10050
AT1G10450	AT1G10290	AT1G10070
AT1G10500	AT1G10310	AT1G10090
AT1G10510	AT1G10320	AT1G10130
AT1G10580	AT1G10390	AT1G10170
AT1G10600	AT1G10410	AT1G10270
AT1G10720	AT1G10430	AT1G10280
AT1G10740	AT1G10450	AT1G10290
AT1G10820	AT1G10500	AT1G10310
AT1G10840	AT1G10510	AT1G10320
AT1G10870	AT1G10580	AT1G10390
AT1G10890	AT1G10600	AT1G10410
AT1G10900	AT1G10720	AT1G10430
AT1G10910	AT1G10730	AT1G10450
AT1G10940	AT1G10740	AT1G10500
AT1G10950	AT1G10820	AT1G10510
AT1G11060	AT1G10840	AT1G10580
AT1G11310	AT1G10870	AT1G10600
AT1G11360	AT1G10890	AT1G10720
AT1G11380	AT1G10900	AT1G10740
AT1G11390	AT1G10910	AT1G10820
AT1G11400	AT1G10940	AT1G10840
AT1G11430	AT1G10950	AT1G10870
AT1G11480	AT1G11060	AT1G10890
AT1G11650	AT1G11090	AT1G10900
AT1G11660	AT1G11310	AT1G10910
AT1G11890	AT1G11360	AT1G10940
AT1G11910	AT1G11380	AT1G10950
AT1G12230	AT1G11390	AT1G11060
AT1G12270	AT1G11400	AT1G11100
AT1G12280	AT1G11430	AT1G11180
AT1G12290	AT1G11475	AT1G11310
AT1G12360	AT1G11480	AT1G11360
AT1G12440	AT1G11650	AT1G11380
AT1G12470	AT1G11660	AT1G11390
AT1G12520	AT1G11890	AT1G11400
AT1G12580	AT1G11910	AT1G11430
AT1G12640	AT1G12270	AT1G11475
AT1G12680	AT1G12280	AT1G11480
AT1G12760	AT1G12290	AT1G11650
AT1G12780	AT1G12360	AT1G11660
AT1G12790	AT1G12440	AT1G11870
AT1G12810	AT1G12470	AT1G11890
AT1G12820	AT1G12580	AT1G11900
AT1G12840	AT1G12640	AT1G11910
AT1G12850	AT1G12680	AT1G12230
AT1G12970	AT1G12760	AT1G12270
AT1G13000	AT1G12780	AT1G12280
AT1G13020	AT1G12810	AT1G12290
AT1G13060	AT1G12820	AT1G12360
AT1G13190	AT1G12840	AT1G12440
AT1G13195	AT1G12845	AT1G12470
AT1G13320	AT1G12850	AT1G12580
AT1G13350	AT1G12970	AT1G12640
AT1G13450	AT1G13000	AT1G12680
AT1G13640	AT1G13020	AT1G12760
AT1G13880	AT1G13060	AT1G12780
AT1G13900	AT1G13190	AT1G12810
AT1G13940	AT1G13195	AT1G12820
AT1G13960	AT1G13320	AT1G12840
AT1G13980	AT1G13350	AT1G12845
AT1G13990	AT1G13450	AT1G12850
AT1G14000	AT1G13460	AT1G12970
AT1G14010	AT1G13560	AT1G13000
AT1G14330	AT1G13640	AT1G13020
AT1G14400	AT1G13880	AT1G13060
AT1G14510	AT1G13900	AT1G13190
AT1G14560	AT1G13940	AT1G13195
AT1G14570	AT1G13960	AT1G13320
AT1G14610	AT1G13980	AT1G13350
AT1G14650	AT1G13990	AT1G13450
AT1G14670	AT1G14000	AT1G13560
AT1G14740	AT1G14010	AT1G13640
AT1G14830	AT1G14330	AT1G13880
AT1G14910	AT1G14400	AT1G13940
AT1G15020	AT1G14510	AT1G13960
AT1G15030	AT1G14560	AT1G13980
AT1G15060	AT1G14570	AT1G13990
AT1G15110	AT1G14610	AT1G14000
AT1G15120	AT1G14650	AT1G14010
AT1G15125	AT1G14670	AT1G14400
AT1G15130	AT1G14740	AT1G14510
AT1G15200	AT1G14830	AT1G14560
AT1G15240	AT1G15030	AT1G14570
AT1G15270	AT1G15060	AT1G14610
AT1G15280	AT1G15110	AT1G14650
AT1G15340	AT1G15120	AT1G14670
AT1G15350	AT1G15125	AT1G14740
AT1G15690	AT1G15130	AT1G14830
AT1G15740	AT1G15140	AT1G14850
AT1G15750	AT1G15200	AT1G15030
AT1G15780	AT1G15240	AT1G15060
AT1G15860	AT1G15250	AT1G15110
AT1G15880	AT1G15260	AT1G15120
AT1G16010	AT1G15270	AT1G15125
AT1G16180	AT1G15280	AT1G15130
AT1G16210	AT1G15340	AT1G15140
AT1G16240	AT1G15350	AT1G15200
AT1G16250	AT1G15500	AT1G15240
AT1G16260	AT1G15690	AT1G15250
AT1G16270	AT1G15740	AT1G15260
AT1G16460	AT1G15750	AT1G15270
AT1G16470	AT1G15780	AT1G15280
AT1G16540	AT1G15860	AT1G15340
AT1G16560	AT1G15880	AT1G15350
AT1G16610	AT1G16010	AT1G15500
AT1G16670	AT1G16180	AT1G15690
AT1G16710	AT1G16210	AT1G15740
AT1G16840	AT1G16240	AT1G15750
AT1G16858	AT1G16250	AT1G15780
AT1G16860	AT1G16260	AT1G15860
AT1G16890	AT1G16270	AT1G15880
AT1G17070	AT1G16280	AT1G16010
AT1G17080	AT1G16470	AT1G16180
AT1G17110	AT1G16540	AT1G16190
AT1G17130	AT1G16560	AT1G16210
AT1G17145	AT1G16610	AT1G16240
AT1G17210	AT1G16670	AT1G16250
AT1G17220	AT1G16710	AT1G16260
AT1G17280	AT1G16720	AT1G16270
AT1G17290	AT1G16810	AT1G16280
AT1G17340	AT1G16840	AT1G16470
AT1G17370	AT1G16858	AT1G16540
AT1G17440	AT1G16860	AT1G16560
AT1G17470	AT1G16890	AT1G16610
AT1G17500	AT1G17070	AT1G16670
AT1G17520	AT1G17080	AT1G16710
AT1G17550	AT1G17110	AT1G16720
AT1G17580	AT1G17130	AT1G16840
AT1G17680	AT1G17145	AT1G16858
AT1G17690	AT1G17210	AT1G16860
AT1G17720	AT1G17220	AT1G16890
AT1G17790	AT1G17280	AT1G17070
AT1G17980	AT1G17290	AT1G17080
AT1G18030	AT1G17340	AT1G17110
AT1G18070	AT1G17370	AT1G17130
AT1G18080	AT1G17440	AT1G17145
AT1G18150	AT1G17470	AT1G17210
AT1G18160	AT1G17520	AT1G17220
AT1G18260	AT1G17530	AT1G17280
AT1G18270	AT1G17550	AT1G17290
AT1G18460	AT1G17560	AT1G17340
AT1G18470	AT1G17580	AT1G17370
AT1G18480	AT1G17680	AT1G17440
AT1G18500	AT1G17690	AT1G17450
AT1G18660	AT1G17720	AT1G17470
AT1G18700	AT1G17760	AT1G17500
AT1G18950	AT1G17790	AT1G17520
AT1G19000	AT1G17980	AT1G17530
AT1G19100	AT1G18030	AT1G17550
AT1G19110	AT1G18070	AT1G17560
AT1G19220	AT1G18150	AT1G17580
AT1G19270	AT1G18160	AT1G17680
AT1G19394	AT1G18260	AT1G17690
AT1G19397	AT1G18270	AT1G17720
AT1G19400	AT1G18460	AT1G17760
AT1G19580	AT1G18470	AT1G17790
AT1G19660	AT1G18480	AT1G17820
AT1G19770	AT1G18500	AT1G17980
AT1G19860	AT1G18660	AT1G18030
AT1G19870	AT1G18700	AT1G18070
AT1G19880	AT1G18900	AT1G18150
AT1G19910	AT1G18910	AT1G18160
AT1G20090	AT1G18950	AT1G18260
AT1G20100	AT1G19000	AT1G18270
AT1G20110	AT1G19100	AT1G18460
AT1G20200	AT1G19110	AT1G18470
AT1G20260	AT1G19270	AT1G18480
AT1G20460	AT1G19394	AT1G18500
AT1G20580	AT1G19397	AT1G18660
AT1G20670	AT1G19400	AT1G18700
AT1G20693	AT1G19490	AT1G18900
AT1G20696	AT1G19580	AT1G18910
AT1G20760	AT1G19660	AT1G18950
AT1G20770	AT1G19700	AT1G19000
AT1G20780	AT1G19770	AT1G19100
AT1G20880	AT1G19860	AT1G19110
AT1G20910	AT1G19870	AT1G19230
AT1G20920	AT1G19880	AT1G19270
AT1G20960	AT1G19910	AT1G19397
AT1G20970	AT1G19920	AT1G19400
AT1G20980	AT1G20090	AT1G19580
AT1G21080	AT1G20100	AT1G19660
AT1G21160	AT1G20110	AT1G19700
AT1G21200	AT1G20200	AT1G19770
AT1G21380	AT1G20260	AT1G19860
AT1G21410	AT1G20460	AT1G19870
AT1G21450	AT1G20580	AT1G19880
AT1G21570	AT1G20670	AT1G19910
AT1G21580	AT1G20693	AT1G19920
AT1G21600	AT1G20696	AT1G20090
AT1G21610	AT1G20760	AT1G20100
AT1G21630	AT1G20770	AT1G20110
AT1G21640	AT1G20780	AT1G20200
AT1G21660	AT1G20880	AT1G20260
AT1G21700	AT1G20910	AT1G20460
AT1G21720	AT1G20920	AT1G20580
AT1G21730	AT1G20960	AT1G20670
AT1G21750	AT1G20970	AT1G20693
AT1G21760	AT1G20980	AT1G20696
AT1G21980	AT1G21080	AT1G20760
AT1G22020	AT1G21160	AT1G20770
AT1G22040	AT1G21200	AT1G20780
AT1G22200	AT1G21370	AT1G20880
AT1G22300	AT1G21380	AT1G20910
AT1G22310	AT1G21410	AT1G20920
AT1G22450	AT1G21450	AT1G20960
AT1G22610	AT1G21570	AT1G20980
AT1G22620	AT1G21580	AT1G21080
AT1G22770	AT1G21600	AT1G21160
AT1G22840	AT1G21610	AT1G21170
AT1G22850	AT1G21630	AT1G21200
AT1G22860	AT1G21640	AT1G21380
AT1G22870	AT1G21660	AT1G21410
AT1G22920	AT1G21700	AT1G21450
AT1G22930	AT1G21720	AT1G21570
AT1G23190	AT1G21730	AT1G21580
AT1G23260	AT1G21750	AT1G21600
AT1G23440	AT1G21760	AT1G21610
AT1G23490	AT1G21780	AT1G21630
AT1G23780	AT1G22020	AT1G21640
AT1G23860	AT1G22040	AT1G21660
AT1G23870	AT1G22200	AT1G21700
AT1G23900	AT1G22300	AT1G21720
AT1G24030	AT1G22450	AT1G21730
AT1G24040	AT1G22610	AT1G21750
AT1G24050	AT1G22620	AT1G21760
AT1G24120	AT1G22770	AT1G22020
AT1G24160	AT1G22840	AT1G22040
AT1G24180	AT1G22850	AT1G22200
AT1G24190	AT1G22860	AT1G22300
AT1G24267	AT1G22870	AT1G22610
AT1G24300	AT1G22920	AT1G22620
AT1G24350	AT1G22930	AT1G22750
AT1G24440	AT1G22960	AT1G22770
AT1G24460	AT1G23190	AT1G22840
AT1G24510	AT1G23260	AT1G22850
AT1G24560	AT1G23440	AT1G22860
AT1G24706	AT1G23780	AT1G22870
AT1G24800	AT1G23860	AT1G22920
AT1G24822	AT1G23870	AT1G22930
AT1G24825	AT1G23900	AT1G22960
AT1G24881	AT1G24030	AT1G23190
AT1G24996	AT1G24040	AT1G23230
AT1G25055	AT1G24050	AT1G23260
AT1G25097	AT1G24180	AT1G23440
AT1G25098	AT1G24190	AT1G23780
AT1G25175	AT1G24267	AT1G23860
AT1G25211	AT1G24300	AT1G23870
AT1G25280	AT1G24340	AT1G23900
AT1G25350	AT1G24350	AT1G24030
AT1G25380	AT1G24440	AT1G24040
AT1G25390	AT1G24460	AT1G24050
AT1G25490	AT1G24510	AT1G24180
AT1G25540	AT1G24560	AT1G24190
AT1G25580	AT1G24706	AT1G24267
AT1G25682	AT1G24800	AT1G24300
AT1G26110	AT1G24822	AT1G24340
AT1G26120	AT1G24825	AT1G24350
AT1G26160	AT1G24881	AT1G24440
AT1G26270	AT1G24996	AT1G24460
AT1G26340	AT1G25055	AT1G24510
AT1G26370	AT1G25097	AT1G24560
AT1G26580	AT1G25098	AT1G24706
AT1G26630	AT1G25175	AT1G24800
AT1G26670	AT1G25211	AT1G24822
AT1G26830	AT1G25280	AT1G24825
AT1G26850	AT1G25350	AT1G24881
AT1G27000	AT1G25380	AT1G24996
AT1G27090	AT1G25390	AT1G25055
AT1G27150	AT1G25490	AT1G25097
AT1G27180	AT1G25540	AT1G25098
AT1G27190	AT1G26110	AT1G25175
AT1G27300	AT1G26120	AT1G25211
AT1G27310	AT1G26160	AT1G25280
AT1G27320	AT1G26270	AT1G25350
AT1G27340	AT1G26340	AT1G25380
AT1G27350	AT1G26370	AT1G25390
AT1G27360	AT1G26580	AT1G25490
AT1G27370	AT1G26630	AT1G25500
AT1G27385	AT1G26670	AT1G25540
AT1G27430	AT1G26830	AT1G25682
AT1G27510	AT1G26850	AT1G26110
AT1G27520	AT1G27000	AT1G26120
AT1G27530	AT1G27090	AT1G26160
AT1G27590	AT1G27150	AT1G26270
AT1G27595	AT1G27180	AT1G26340
AT1G27600	AT1G27190	AT1G26370
AT1G27630	AT1G27300	AT1G26580
AT1G27650	AT1G27310	AT1G26630
AT1G27750	AT1G27320	AT1G26670
AT1G27752	AT1G27340	AT1G26830
AT1G27760	AT1G27350	AT1G26850
AT1G27770	AT1G27360	AT1G27000
AT1G27840	AT1G27370	AT1G27090
AT1G27850	AT1G27385	AT1G27150
AT1G27980	AT1G27430	AT1G27170
AT1G28050	AT1G27510	AT1G27180
AT1G28060	AT1G27520	AT1G27190
AT1G28120	AT1G27530	AT1G27300
AT1G28200	AT1G27590	AT1G27310
AT1G28240	AT1G27595	AT1G27320
AT1G28260	AT1G27600	AT1G27340
AT1G28320	AT1G27630	AT1G27350
AT1G28380	AT1G27650	AT1G27360
AT1G28420	AT1G27750	AT1G27370
AT1G28490	AT1G27752	AT1G27385
AT1G28510	AT1G27760	AT1G27430
AT1G28520	AT1G27770	AT1G27470
AT1G28940	AT1G27840	AT1G27510
AT1G28950	AT1G27850	AT1G27520
AT1G28960	AT1G27900	AT1G27530
AT1G28970	AT1G27910	AT1G27590
AT1G28980	AT1G27980	AT1G27595
AT1G28990	AT1G28050	AT1G27600
AT1G29060	AT1G28060	AT1G27630
AT1G29120	AT1G28120	AT1G27650
AT1G29150	AT1G28200	AT1G27750
AT1G29220	AT1G28240	AT1G27752
AT1G29260	AT1G28260	AT1G27760
AT1G29330	AT1G28320	AT1G27770
AT1G29340	AT1G28340	AT1G27840
AT1G29350	AT1G28380	AT1G27850
AT1G29370	AT1G28420	AT1G27900
AT1G29400	AT1G28510	AT1G27910
AT1G29690	AT1G28520	AT1G27980
AT1G29760	AT1G28930	AT1G28050
AT1G29780	AT1G28940	AT1G28060
AT1G29800	AT1G28950	AT1G28120
AT1G29850	AT1G28960	AT1G28200
AT1G29970	AT1G28970	AT1G28240
AT1G29990	AT1G28980	AT1G28260
AT1G30000	AT1G28990	AT1G28320
AT1G30090	AT1G29060	AT1G28340
AT1G30130	AT1G29120	AT1G28380
AT1G30200	AT1G29150	AT1G28420
AT1G30230	AT1G29220	AT1G28510
AT1G30270	AT1G29260	AT1G28520
AT1G30330	AT1G29330	AT1G28930
AT1G30400	AT1G29340	AT1G28940
AT1G30450	AT1G29350	AT1G28950
AT1G30470	AT1G29370	AT1G28960
AT1G30480	AT1G29400	AT1G28970
AT1G30490	AT1G29690	AT1G28980
AT1G30540	AT1G29760	AT1G28990
AT1G30570	AT1G29800	AT1G29060
AT1G30580	AT1G29850	AT1G29120
AT1G30590	AT1G29970	AT1G29150
AT1G30630	AT1G29990	AT1G29220
AT1G30640	AT1G30000	AT1G29260
AT1G30810	AT1G30130	AT1G29330
AT1G30970	AT1G30200	AT1G29340
AT1G31120	AT1G30230	AT1G29350
AT1G31280	AT1G30270	AT1G29370
AT1G31300	AT1G30400	AT1G29400
AT1G31420	AT1G30450	AT1G29690
AT1G31480	AT1G30460	AT1G29760
AT1G31485	AT1G30470	AT1G29770
AT1G31490	AT1G30480	AT1G29800
AT1G31500	AT1G30490	AT1G29850
AT1G31730	AT1G30540	AT1G29940
AT1G31780	AT1G30570	AT1G29990
AT1G31810	AT1G30580	AT1G30000
AT1G31830	AT1G30590	AT1G30130
AT1G31910	AT1G30630	AT1G30200
AT1G31920	AT1G30640	AT1G30230
AT1G31930	AT1G30810	AT1G30270
AT1G32050	AT1G30970	AT1G30360
AT1G32090	AT1G31120	AT1G30400
AT1G32130	AT1G31280	AT1G30450
AT1G32150	AT1G31300	AT1G30460
AT1G32230	AT1G31440	AT1G30470
AT1G32330	AT1G31480	AT1G30473
AT1G32340	AT1G31485	AT1G30480
AT1G32360	AT1G31490	AT1G30490
AT1G32400	AT1G31500	AT1G30540
AT1G32490	AT1G31730	AT1G30570
AT1G32530	AT1G31780	AT1G30580
AT1G32750	AT1G31810	AT1G30590
AT1G32790	AT1G31814	AT1G30630
AT1G32810	AT1G31870	AT1G30640
AT1G32940	AT1G31910	AT1G30810
AT1G33050	AT1G31920	AT1G30970
AT1G33230	AT1G31930	AT1G31120
AT1G33250	AT1G32050	AT1G31280
AT1G33270	AT1G32090	AT1G31300
AT1G33360	AT1G32130	AT1G31480
AT1G33415	AT1G32200	AT1G31485
AT1G33420	AT1G32230	AT1G31490
AT1G33490	AT1G32330	AT1G31500
AT1G33520	AT1G32340	AT1G31730
AT1G33680	AT1G32360	AT1G31780
AT1G33980	AT1G32400	AT1G31810
AT1G33990	AT1G32490	AT1G31814
AT1G34020	AT1G32530	AT1G31870
AT1G34030	AT1G32750	AT1G31910
AT1G34110	AT1G32790	AT1G31920
AT1G34130	AT1G32810	AT1G31930
AT1G34150	AT1G32940	AT1G32050
AT1G34190	AT1G33050	AT1G32090
AT1G34220	AT1G33230	AT1G32130
AT1G34260	AT1G33250	AT1G32200
AT1G34300	AT1G33270	AT1G32230
AT1G34320	AT1G33360	AT1G32330
AT1G34370	AT1G33415	AT1G32340
AT1G34430	AT1G33420	AT1G32360
AT1G34550	AT1G33490	AT1G32400
AT1G35160	AT1G33520	AT1G32490
AT1G35190	AT1G33680	AT1G32530
AT1G35470	AT1G33980	AT1G32750
AT1G35510	AT1G33990	AT1G32790
AT1G35580	AT1G34020	AT1G32810
AT1G35620	AT1G34030	AT1G32940
AT1G35670	AT1G34150	AT1G33050
AT1G36050	AT1G34190	AT1G33230
AT1G36070	AT1G34220	AT1G33250
AT1G36160	AT1G34260	AT1G33270
AT1G36370	AT1G34300	AT1G33360
AT1G36730	AT1G34320	AT1G33410
AT1G36732	AT1G34370	AT1G33415
AT1G36980	AT1G34550	AT1G33420
AT1G36990	AT1G35160	AT1G33490
AT1G42440	AT1G35190	AT1G33520
AT1G42470	AT1G35470	AT1G33680
AT1G42990	AT1G35510	AT1G33980
AT1G43130	AT1G35580	AT1G33990
AT1G43190	AT1G35620	AT1G34020
AT1G43690	AT1G35670	AT1G34030
AT1G43700	AT1G36050	AT1G34150
AT1G43710	AT1G36070	AT1G34190
AT1G43850	AT1G36160	AT1G34220
AT1G43860	AT1G36370	AT1G34260
AT1G43890	AT1G36730	AT1G34300
AT1G44446	AT1G36732	AT1G34320
AT1G44750	AT1G36980	AT1G34370
AT1G44770	AT1G36990	AT1G34550
AT1G44910	AT1G42440	AT1G35160
AT1G44960	AT1G42470	AT1G35190
AT1G45000	AT1G42990	AT1G35470
AT1G45050	AT1G43130	AT1G35510
AT1G45150	AT1G43190	AT1G35580
AT1G45160	AT1G43690	AT1G35620
AT1G45249	AT1G43700	AT1G35670
AT1G47056	AT1G43710	AT1G36050
AT1G47128	AT1G43850	AT1G36070
AT1G47260	AT1G43860	AT1G36160
AT1G47330	AT1G43890	AT1G36370
AT1G47420	AT1G44446	AT1G36730
AT1G47490	AT1G44770	AT1G36732
AT1G47500	AT1G44910	AT1G36980
AT1G47530	AT1G44960	AT1G36990
AT1G47550	AT1G45000	AT1G42440
AT1G47740	AT1G45150	AT1G42470
AT1G47830	AT1G45160	AT1G42990
AT1G48040	AT1G45230	AT1G43130
AT1G48090	AT1G45249	AT1G43190
AT1G48110	AT1G47056	AT1G43690
AT1G48140	AT1G47128	AT1G43700
AT1G48160	AT1G47260	AT1G43710
AT1G48210	AT1G47330	AT1G43850
AT1G48230	AT1G47420	AT1G43860
AT1G48410	AT1G47490	AT1G43890
AT1G48430	AT1G47500	AT1G44446
AT1G48440	AT1G47530	AT1G44770
AT1G48450	AT1G47550	AT1G44910
AT1G48490	AT1G47740	AT1G44920
AT1G48540	AT1G47830	AT1G44960
AT1G48550	AT1G48040	AT1G45000
AT1G48620	AT1G48090	AT1G45150
AT1G48760	AT1G48110	AT1G45160
AT1G48790	AT1G48120	AT1G45230
AT1G48840	AT1G48140	AT1G45249
AT1G48850	AT1G48160	AT1G47056
AT1G48900	AT1G48210	AT1G47128
AT1G48920	AT1G48410	AT1G47260
AT1G48970	AT1G48430	AT1G47330
AT1G49040	AT1G48440	AT1G47420
AT1G49180	AT1G48450	AT1G47490
AT1G49240	AT1G48490	AT1G47500
AT1G49300	AT1G48540	AT1G47530
AT1G49340	AT1G48550	AT1G47550
AT1G49670	AT1G48620	AT1G47560
AT1G49710	AT1G48650	AT1G47570
AT1G49850	AT1G48760	AT1G47740
AT1G49950	AT1G48790	AT1G48040
AT1G49970	AT1G48840	AT1G48090
AT1G49980	AT1G48850	AT1G48110
AT1G50030	AT1G48900	AT1G48120
AT1G50120	AT1G48920	AT1G48140
AT1G50140	AT1G48970	AT1G48160
AT1G50200	AT1G49040	AT1G48210
AT1G50260	AT1G49180	AT1G48370
AT1G50300	AT1G49300	AT1G48410
AT1G50370	AT1G49340	AT1G48430
AT1G50380	AT1G49350	AT1G48440
AT1G50410	AT1G49360	AT1G48450
AT1G50430	AT1G49590	AT1G48490
AT1G50440	AT1G49670	AT1G48540
AT1G50480	AT1G49710	AT1G48550
AT1G50500	AT1G49950	AT1G48620
AT1G50570	AT1G49970	AT1G48650
AT1G50600	AT1G49980	AT1G48760
AT1G50620	AT1G50020	AT1G48790
AT1G50730	AT1G50030	AT1G48840
AT1G50740	AT1G50120	AT1G48850
AT1G51160	AT1G50140	AT1G48900
AT1G51200	AT1G50200	AT1G48920
AT1G51350	AT1G50260	AT1G48970
AT1G51450	AT1G50300	AT1G49040
AT1G51510	AT1G50320	AT1G49180
AT1G51540	AT1G50370	AT1G49300
AT1G51550	AT1G50380	AT1G49340
AT1G51570	AT1G50410	AT1G49350
AT1G51580	AT1G50430	AT1G49590
AT1G51590	AT1G50440	AT1G49670
AT1G51600	AT1G50480	AT1G49710
AT1G51610	AT1G50500	AT1G49950
AT1G51660	AT1G50570	AT1G49960
AT1G51690	AT1G50600	AT1G49970
AT1G51710	AT1G50620	AT1G49980
AT1G51720	AT1G50730	AT1G50020
AT1G51730	AT1G50740	AT1G50030
AT1G51740	AT1G50750	AT1G50120
AT1G51980	AT1G51200	AT1G50140
AT1G52320	AT1G51350	AT1G50200
AT1G52360	AT1G51370	AT1G50250
AT1G52730	AT1G51450	AT1G50260
AT1G53165	AT1G51510	AT1G50300
AT1G53190	AT1G51540	AT1G50320
AT1G53200	AT1G51550	AT1G50360
AT1G53210	AT1G51580	AT1G50370
AT1G53240	AT1G51590	AT1G50380
AT1G53320	AT1G51600	AT1G50410
AT1G53510	AT1G51610	AT1G50430
AT1G53570	AT1G51690	AT1G50440
AT1G53580	AT1G51710	AT1G50480
AT1G53590	AT1G51720	AT1G50500
AT1G53720	AT1G51730	AT1G50560
AT1G53750	AT1G51740	AT1G50570
AT1G53780	AT1G51980	AT1G50600
AT1G53910	AT1G52320	AT1G50620
AT1G54060	AT1G52360	AT1G50730
AT1G54080	AT1G52730	AT1G50740
AT1G54090	AT1G53165	AT1G50750
AT1G54100	AT1G53190	AT1G51200
AT1G54130	AT1G53200	AT1G51350
AT1G54140	AT1G53210	AT1G51370
AT1G54170	AT1G53240	AT1G51450
AT1G54260	AT1G53320	AT1G51510
AT1G54270	AT1G53400	AT1G51540
AT1G54320	AT1G53410	AT1G51550
AT1G54340	AT1G53510	AT1G51580
AT1G54360	AT1G53570	AT1G51590
AT1G54370	AT1G53580	AT1G51600
AT1G54390	AT1G53590	AT1G51610
AT1G54490	AT1G53670	AT1G51690
AT1G54520	AT1G53720	AT1G51710
AT1G54610	AT1G53750	AT1G51720
AT1G54710	AT1G53780	AT1G51730
AT1G54920	AT1G53910	AT1G51740
AT1G55090	AT1G54060	AT1G51980
AT1G55150	AT1G54070	AT1G52320
AT1G55170	AT1G54080	AT1G52360
AT1G55180	AT1G54090	AT1G52730
AT1G55250	AT1G54100	AT1G53165
AT1G55255	AT1G54130	AT1G53190
AT1G55270	AT1G54140	AT1G53200
AT1G55300	AT1G54170	AT1G53210
AT1G55310	AT1G54260	AT1G53240
AT1G55325	AT1G54270	AT1G53320
AT1G55350	AT1G54320	AT1G53510
AT1G55510	AT1G54340	AT1G53570
AT1G55520	AT1G54360	AT1G53590
AT1G55530	AT1G54370	AT1G53670
AT1G55590	AT1G54390	AT1G53720
AT1G55620	AT1G54490	AT1G53750
AT1G55680	AT1G54520	AT1G53780
AT1G55810	AT1G54610	AT1G53850
AT1G55820	AT1G54710	AT1G53910
AT1G55830	AT1G54920	AT1G54060
AT1G55860	AT1G55000	AT1G54080
AT1G56070	AT1G55090	AT1G54090
AT1G56140	AT1G55150	AT1G54100
AT1G56180	AT1G55170	AT1G54130
AT1G56280	AT1G55180	AT1G54140
AT1G56290	AT1G55250	AT1G54170
AT1G56330	AT1G55255	AT1G54260
AT1G56450	AT1G55270	AT1G54270
AT1G56460	AT1G55300	AT1G54320
AT1G56560	AT1G55310	AT1G54340
AT1G56590	AT1G55325	AT1G54360
AT1G56700	AT1G55350	AT1G54370
AT1G57680	AT1G55510	AT1G54390
AT1G57720	AT1G55520	AT1G54490
AT1G57870	AT1G55530	AT1G54520
AT1G58030	AT1G55590	AT1G54610
AT1G58060	AT1G55620	AT1G54710
AT1G58100	AT1G55680	AT1G54920
AT1G58180	AT1G55690	AT1G55000
AT1G58200	AT1G55810	AT1G55150
AT1G58220	AT1G55820	AT1G55170
AT1G58227	AT1G55830	AT1G55180
AT1G58230	AT1G55860	AT1G55250
AT1G58250	AT1G55960	AT1G55255
AT1G58290	AT1G56000	AT1G55270
AT1G59520	AT1G56070	AT1G55300
AT1G59610	AT1G56140	AT1G55310
AT1G59650	AT1G56170	AT1G55325
AT1G59750	AT1G56180	AT1G55340
AT1G59760	AT1G56280	AT1G55350
AT1G59820	AT1G56290	AT1G55510
AT1G59830	AT1G56330	AT1G55520
AT1G59870	AT1G56440	AT1G55530
AT1G59890	AT1G56450	AT1G55590
AT1G59900	AT1G56560	AT1G55620
AT1G59910	AT1G56590	AT1G55680
AT1G60070	AT1G56700	AT1G55690
AT1G60140	AT1G56710	AT1G55810
AT1G60170	AT1G57680	AT1G55820
AT1G60200	AT1G58030	AT1G55830
AT1G60220	AT1G58060	AT1G55860
AT1G60420	AT1G58180	AT1G56070
AT1G60430	AT1G58200	AT1G56140
AT1G60440	AT1G58220	AT1G56180
AT1G60490	AT1G58227	AT1G56290
AT1G60545	AT1G58230	AT1G56450
AT1G60650	AT1G58250	AT1G56560
AT1G60670	AT1G58290	AT1G56590
AT1G60780	AT1G58520	AT1G56700
AT1G60900	AT1G59520	AT1G57680
AT1G60940	AT1G59610	AT1G58030
AT1G60990	AT1G59650	AT1G58060
AT1G60995	AT1G59750	AT1G58180
AT1G61030	AT1G59760	AT1G58200
AT1G61040	AT1G59820	AT1G58220
AT1G61100	AT1G59830	AT1G58227
AT1G61140	AT1G59870	AT1G58230
AT1G61150	AT1G59890	AT1G58250
AT1G61210	AT1G59900	AT1G58290
AT1G61250	AT1G59910	AT1G58520
AT1G61620	AT1G60140	AT1G59520
AT1G61690	AT1G60200	AT1G59610
AT1G61770	AT1G60220	AT1G59650
AT1G61780	AT1G60420	AT1G59750
AT1G61850	AT1G60430	AT1G59760
AT1G62020	AT1G60440	AT1G59820
AT1G62390	AT1G60490	AT1G59830
AT1G62740	AT1G60545	AT1G59870
AT1G63490	AT1G60650	AT1G59890
AT1G63500	AT1G60670	AT1G59900
AT1G63690	AT1G60780	AT1G59910
AT1G63700	AT1G60900	AT1G60140
AT1G63770	AT1G60940	AT1G60170
AT1G63900	AT1G60990	AT1G60200
AT1G63940	AT1G60995	AT1G60220
AT1G64040	AT1G61030	AT1G60420
AT1G64050	AT1G61040	AT1G60490
AT1G64140	AT1G61100	AT1G60545
AT1G64142	AT1G61140	AT1G60650
AT1G64230	AT1G61150	AT1G60670
AT1G64280	AT1G61210	AT1G60780
AT1G64470	AT1G61250	AT1G60900
AT1G64520	AT1G61620	AT1G60940
AT1G64530	AT1G61690	AT1G60990
AT1G64550	AT1G61770	AT1G60995
AT1G64570	AT1G61780	AT1G61010
AT1G64628	AT1G61850	AT1G61030
AT1G64630	AT1G62020	AT1G61040
AT1G64720	AT1G62390	AT1G61100
AT1G64740	AT1G62600	AT1G61140
AT1G64750	AT1G62740	AT1G61150
AT1G64790	AT1G62750	AT1G61210
AT1G64990	AT1G63490	AT1G61250
AT1G65020	AT1G63500	AT1G61690
AT1G65040	AT1G63700	AT1G61770
AT1G65220	AT1G63770	AT1G61780
AT1G65260	AT1G63900	AT1G61850
AT1G65270	AT1G64040	AT1G62020
AT1G65280	AT1G64050	AT1G62390
AT1G65290	AT1G64140	AT1G62430
AT1G65320	AT1G64142	AT1G62740
AT1G65430	AT1G64230	AT1G62750
AT1G65440	AT1G64280	AT1G63490
AT1G65540	AT1G64430	AT1G63500
AT1G65580	AT1G64440	AT1G63700
AT1G65650	AT1G64520	AT1G63770
AT1G65660	AT1G64530	AT1G63900
AT1G65820	AT1G64550	AT1G63940
AT1G65930	AT1G64561	AT1G64040
AT1G65950	AT1G64570	AT1G64050
AT1G66070	AT1G64628	AT1G64140
AT1G66260	AT1G64630	AT1G64142
AT1G66340	AT1G64720	AT1G64230
AT1G66410	AT1G64740	AT1G64280
AT1G66680	AT1G64750	AT1G64430
AT1G67060	AT1G64790	AT1G64440
AT1G67140	AT1G64840	AT1G64520
AT1G67230	AT1G64990	AT1G64530
AT1G67280	AT1G65020	AT1G64550
AT1G67310	AT1G65040	AT1G64561
AT1G67325	AT1G65220	AT1G64570
AT1G67350	AT1G65230	AT1G64628
AT1G67430	AT1G65260	AT1G64630
AT1G67480	AT1G65270	AT1G64720
AT1G67500	AT1G65280	AT1G64740
AT1G67580	AT1G65290	AT1G64750
AT1G67680	AT1G65320	AT1G64790
AT1G67730	AT1G65430	AT1G64840
AT1G67790	AT1G65440	AT1G64990
AT1G67792	AT1G65540	AT1G65020
AT1G67890	AT1G65580	AT1G65030
AT1G67930	AT1G65650	AT1G65040
AT1G67960	AT1G65660	AT1G65220
AT1G68000	AT1G65820	AT1G65230
AT1G68020	AT1G65950	AT1G65260
AT1G68070	AT1G66070	AT1G65270
AT1G68100	AT1G66260	AT1G65280
AT1G68140	AT1G66330	AT1G65290
AT1G68160	AT1G66340	AT1G65320
AT1G68290	AT1G66410	AT1G65430
AT1G68370	AT1G66680	AT1G65440
AT1G68410	AT1G67060	AT1G65540
AT1G68580	AT1G67140	AT1G65580
AT1G68720	AT1G67230	AT1G65650
AT1G68725	AT1G67280	AT1G65660
AT1G68820	AT1G67310	AT1G65820
AT1G68910	AT1G67325	AT1G65950
AT1G68920	AT1G67350	AT1G66070
AT1G69010	AT1G67430	AT1G66260
AT1G69060	AT1G67480	AT1G66330
AT1G69220	AT1G67500	AT1G66340
AT1G69270	AT1G67530	AT1G66410
AT1G69340	AT1G67580	AT1G66680
AT1G69360	AT1G67680	AT1G67140
AT1G69450	AT1G67890	AT1G67230
AT1G69640	AT1G67930	AT1G67280
AT1G69670	AT1G67960	AT1G67310
AT1G69740	AT1G68000	AT1G67325
AT1G69960	AT1G68020	AT1G67350
AT1G69980	AT1G68100	AT1G67430
AT1G70060	AT1G68140	AT1G67480
AT1G70160	AT1G68160	AT1G67490
AT1G70180	AT1G68290	AT1G67500
AT1G70290	AT1G68370	AT1G67530
AT1G70320	AT1G68410	AT1G67580
AT1G70330	AT1G68580	AT1G67680
AT1G70340	AT1G68720	AT1G67790
AT1G70530	AT1G68725	AT1G67792
AT1G70570	AT1G68820	AT1G67890
AT1G70590	AT1G68830	AT1G67930
AT1G70620	AT1G68910	AT1G67960
AT1G70730	AT1G68920	AT1G68000
AT1G70770	AT1G69010	AT1G68020
AT1G71010	AT1G69060	AT1G68100
AT1G71090	AT1G69220	AT1G68140
AT1G71170	AT1G69270	AT1G68160
AT1G71180	AT1G69340	AT1G68290
AT1G71190	AT1G69360	AT1G68370
AT1G71220	AT1G69450	AT1G68410
AT1G71240	AT1G69640	AT1G68580
AT1G71270	AT1G69670	AT1G68720
AT1G71310	AT1G69960	AT1G68725
AT1G71410	AT1G69980	AT1G68820
AT1G71800	AT1G70060	AT1G68830
AT1G71820	AT1G70160	AT1G68910
AT1G71860	AT1G70180	AT1G68920
AT1G71900	AT1G70290	AT1G69010
AT1G71980	AT1G70320	AT1G69060
AT1G72010	AT1G70330	AT1G69070
AT1G72020	AT1G70340	AT1G69220
AT1G72050	AT1G70570	AT1G69340
AT1G72320	AT1G70590	AT1G69350
AT1G72340	AT1G70610	AT1G69360
AT1G72370	AT1G70620	AT1G69450
AT1G72390	AT1G70730	AT1G69640
AT1G72560	AT1G70760	AT1G69670
AT1G72650	AT1G70770	AT1G69960
AT1G72700	AT1G71010	AT1G69980
AT1G72710	AT1G71090	AT1G70060
AT1G72750	AT1G71170	AT1G70160
AT1G72770	AT1G71180	AT1G70180
AT1G72820	AT1G71190	AT1G70290
AT1G72830	AT1G71220	AT1G70320
AT1G72855	AT1G71240	AT1G70330
AT1G72860	AT1G71270	AT1G70340
AT1G72880	AT1G71310	AT1G70570
AT1G73060	AT1G71410	AT1G70590
AT1G73100	AT1G71780	AT1G70610
AT1G73200	AT1G71800	AT1G70620
AT1G73350	AT1G71810	AT1G70730
AT1G73390	AT1G71820	AT1G70760
AT1G73430	AT1G71860	AT1G70770
AT1G73440	AT1G71940	AT1G71010
AT1G73460	AT1G71950	AT1G71090
AT1G73660	AT1G71980	AT1G71170
AT1G73670	AT1G72010	AT1G71180
AT1G73730	AT1G72050	AT1G71190
AT1G73840	AT1G72320	AT1G71210
AT1G73920	AT1G72340	AT1G71220
AT1G73930	AT1G72390	AT1G71240
AT1G73950	AT1G72560	AT1G71270
AT1G73960	AT1G72650	AT1G71310
AT1G73970	AT1G72700	AT1G71410
AT1G73980	AT1G72710	AT1G71780
AT1G74050	AT1G72750	AT1G71800
AT1G74230	AT1G72770	AT1G71810
AT1G74250	AT1G72830	AT1G71820
AT1G74260	AT1G72880	AT1G71940
AT1G74320	AT1G73060	AT1G71980
AT1G74330	AT1G73130	AT1G72050
AT1G74340	AT1G73170	AT1G72320
AT1G74350	AT1G73200	AT1G72330
AT1G74370	AT1G73350	AT1G72340
AT1G74380	AT1G73390	AT1G72390
AT1G74410	AT1G73430	AT1G72410
AT1G74740	AT1G73440	AT1G72560
AT1G74750	AT1G73450	AT1G72650
AT1G74790	AT1G73460	AT1G72700
AT1G74910	AT1G73480	AT1G72710
AT1G75080	AT1G73660	AT1G72750
AT1G75180	AT1G73670	AT1G72770
AT1G75220	AT1G73730	AT1G72830
AT1G75230	AT1G73840	AT1G72855
AT1G75310	AT1G73920	AT1G72860
AT1G75340	AT1G73930	AT1G72880
AT1G75370	AT1G73950	AT1G73060
AT1G75380	AT1G73960	AT1G73170
AT1G75400	AT1G73970	AT1G73200
AT1G75410	AT1G73980	AT1G73350
AT1G75560	AT1G73990	AT1G73390
AT1G75630	AT1G74050	AT1G73430
AT1G75660	AT1G74230	AT1G73440
AT1G75850	AT1G74250	AT1G73450
AT1G76010	AT1G74260	AT1G73460
AT1G76030	AT1G74320	AT1G73660
AT1G76140	AT1G74330	AT1G73670
AT1G76150	AT1G74340	AT1G73730
AT1G76320	AT1G74350	AT1G73840
AT1G76390	AT1G74370	AT1G73920
AT1G76400	AT1G74410	AT1G73930
AT1G76460	AT1G74740	AT1G73950
AT1G76490	AT1G74900	AT1G73960
AT1G76510	AT1G74910	AT1G73980
AT1G76580	AT1G75180	AT1G73990
AT1G76630	AT1G75210	AT1G74230
AT1G76700	AT1G75220	AT1G74250
AT1G76810	AT1G75230	AT1G74260
AT1G76850	AT1G75340	AT1G74320
AT1G76900	AT1G75370	AT1G74330
AT1G76940	AT1G75380	AT1G74340
AT1G76950	AT1G75400	AT1G74350
AT1G76970	AT1G75410	AT1G74360
AT1G77000	AT1G75560	AT1G74370
AT1G77080	AT1G75660	AT1G74410
AT1G77140	AT1G75810	AT1G74420
AT1G77180	AT1G75850	AT1G74740
AT1G77220	AT1G76010	AT1G74750
AT1G77230	AT1G76030	AT1G74850
AT1G77250	AT1G76140	AT1G74900
AT1G77290	AT1G76150	AT1G74910
AT1G77300	AT1G76320	AT1G75020
AT1G77500	AT1G76390	AT1G75180
AT1G77610	AT1G76400	AT1G75210
AT1G77680	AT1G76460	AT1G75220
AT1G77740	AT1G76490	AT1G75230
AT1G77770	AT1G76510	AT1G75340
AT1G77800	AT1G76580	AT1G75370
AT1G77850	AT1G76630	AT1G75380
AT1G77890	AT1G76700	AT1G75400
AT1G78280	AT1G76810	AT1G75410
AT1G78420	AT1G76850	AT1G75560
AT1G78620	AT1G76860	AT1G75660
AT1G78660	AT1G76900	AT1G75850
AT1G78670	AT1G76940	AT1G76010
AT1G78870	AT1G76970	AT1G76030
AT1G78880	AT1G77000	AT1G76140
AT1G78882	AT1G77080	AT1G76150
AT1G78890	AT1G77140	AT1G76280
AT1G78895	AT1G77180	AT1G76320
AT1G78900	AT1G77220	AT1G76390
AT1G78920	AT1G77230	AT1G76400
AT1G79000	AT1G77240	AT1G76460
AT1G79020	AT1G77250	AT1G76510
AT1G79090	AT1G77290	AT1G76580
AT1G79230	AT1G77300	AT1G76630
AT1G79270	AT1G77500	AT1G76700
AT1G79280	AT1G77680	AT1G76810
AT1G79340	AT1G77740	AT1G76850
AT1G79350	AT1G77770	AT1G76860
AT1G79380	AT1G77800	AT1G76900
AT1G79440	AT1G77850	AT1G76940
AT1G79530	AT1G77890	AT1G76950
AT1G79550	AT1G78070	AT1G76970
AT1G79570	AT1G78130	AT1G77000
AT1G79590	AT1G78140	AT1G77080
AT1G79600	AT1G78280	AT1G77140
AT1G79670	AT1G78420	AT1G77180
AT1G79730	AT1G78660	AT1G77220
AT1G79740	AT1G78670	AT1G77230
AT1G79750	AT1G78870	AT1G77240
AT1G79810	AT1G78880	AT1G77250
AT1G79830	AT1G78882	AT1G77290
AT1G79870	AT1G78890	AT1G77300
AT1G79920	AT1G78895	AT1G77500
AT1G79930	AT1G78900	AT1G77680
AT1G79940	AT1G78920	AT1G77770
AT1G79975	AT1G78922	AT1G77800
AT1G79990	AT1G78960	AT1G77850
AT1G80000	AT1G79000	AT1G77890
AT1G80010	AT1G79010	AT1G78130
AT1G80030	AT1G79020	AT1G78140
AT1G80040	AT1G79030	AT1G78280
AT1G80070	AT1G79090	AT1G78420
AT1G80210	AT1G79230	AT1G78660
AT1G80310	AT1G79270	AT1G78670
AT1G80400	AT1G79280	AT1G78870
AT1G80410	AT1G79340	AT1G78880
AT1G80460	AT1G79350	AT1G78882
AT1G80490	AT1G79380	AT1G78890
AT1G80630	AT1G79440	AT1G78895
AT1G80670	AT1G79530	AT1G78900
AT1G80910	AT1G79550	AT1G78920
AT1G80930	AT1G79570	AT1G78922
AT1G80940	AT1G79590	AT1G78960
AT1G80950	AT1G79600	AT1G79000
AT2G01010	AT1G79730	AT1G79010
AT2G01020	AT1G79740	AT1G79020
AT2G01021	AT1G79750	AT1G79030
AT2G01060	AT1G79810	AT1G79090
AT2G01100	AT1G79830	AT1G79230
AT2G01110	AT1G79870	AT1G79270
AT2G01190	AT1G79920	AT1G79280
AT2G01220	AT1G79930	AT1G79340
AT2G01260	AT1G79940	AT1G79350
AT2G01270	AT1G79975	AT1G79380
AT2G01400	AT1G79990	AT1G79440
AT2G01410	AT1G80000	AT1G79530
AT2G01450	AT1G80010	AT1G79550
AT2G01460	AT1G80030	AT1G79570
AT2G01464	AT1G80040	AT1G79590
AT2G01470	AT1G80070	AT1G79600
AT2G01480	AT1G80210	AT1G79730
AT2G01490	AT1G80310	AT1G79740
AT2G01600	AT1G80400	AT1G79750
AT2G01620	AT1G80410	AT1G79810
AT2G01630	AT1G80490	AT1G79830
AT2G01650	AT1G80670	AT1G79920
AT2G01680	AT1G80910	AT1G79930
AT2G01690	AT1G80930	AT1G79940
AT2G01710	AT1G80940	AT1G79950
AT2G01720	AT1G80950	AT1G79975
AT2G01820	AT2G01010	AT1G79990
AT2G01970	AT2G01020	AT1G80000
AT2G01980	AT2G01021	AT1G80010
AT2G02050	AT2G01060	AT1G80030
AT2G02090	AT2G01100	AT1G80040
AT2G02160	AT2G01110	AT1G80070
AT2G02180	AT2G01190	AT1G80200
AT2G02220	AT2G01220	AT1G80210
AT2G02370	AT2G01260	AT1G80310
AT2G02390	AT2G01270	AT1G80400
AT2G02470	AT2G01450	AT1G80410
AT2G02560	AT2G01460	AT1G80480
AT2G02570	AT2G01464	AT1G80490
AT2G02710	AT2G01470	AT1G80930
AT2G02720	AT2G01480	AT1G80940
AT2G02730	AT2G01490	AT1G80950
AT2G02760	AT2G01600	AT2G01010
AT2G02860	AT2G01620	AT2G01020
AT2G02870	AT2G01630	AT2G01021
AT2G02960	AT2G01680	AT2G01100
AT2G02970	AT2G01690	AT2G01110
AT2G03070	AT2G01720	AT2G01190
AT2G03120	AT2G01820	AT2G01220
AT2G03140	AT2G01970	AT2G01260
AT2G03150	AT2G01980	AT2G01270
AT2G03340	AT2G02050	AT2G01450
AT2G03390	AT2G02090	AT2G01460
AT2G03620	AT2G02160	AT2G01464
AT2G03800	AT2G02180	AT2G01470
AT2G03820	AT2G02220	AT2G01480
AT2G03890	AT2G02390	AT2G01490
AT2G04305	AT2G02410	AT2G01600
AT2G04350	AT2G02470	AT2G01620
AT2G04360	AT2G02560	AT2G01630
AT2G04400	AT2G02570	AT2G01680
AT2G04410	AT2G02710	AT2G01690
AT2G04550	AT2G02720	AT2G01720
AT2G04620	AT2G02730	AT2G01820
AT2G04690	AT2G02760	AT2G01970
AT2G04700	AT2G02800	AT2G01980
AT2G04740	AT2G02860	AT2G02090
AT2G04880	AT2G02870	AT2G02160
AT2G04890	AT2G02960	AT2G02180
AT2G05170	AT2G02970	AT2G02220
AT2G05230	AT2G03070	AT2G02390
AT2G05250	AT2G03120	AT2G02410
AT2G05710	AT2G03140	AT2G02470
AT2G05840	AT2G03150	AT2G02560
AT2G06000	AT2G03340	AT2G02570
AT2G06025	AT2G03390	AT2G02710
AT2G06210	AT2G03620	AT2G02720
AT2G06530	AT2G03800	AT2G02730
AT2G06990	AT2G03810	AT2G02760
AT2G07050	AT2G03820	AT2G02860
AT2G07360	AT2G03890	AT2G02870
AT2G10950	AT2G04305	AT2G02960
AT2G11000	AT2G04350	AT2G02970
AT2G11520	AT2G04360	AT2G03120
AT2G11890	AT2G04400	AT2G03140
AT2G12550	AT2G04410	AT2G03150
AT2G13100	AT2G04520	AT2G03340
AT2G13370	AT2G04550	AT2G03390
AT2G13540	AT2G04620	AT2G03620
AT2G13560	AT2G04690	AT2G03800
AT2G13650	AT2G04700	AT2G03810
AT2G13790	AT2G04740	AT2G03820
AT2G14120	AT2G04842	AT2G03890
AT2G14170	AT2G04880	AT2G04305
AT2G14255	AT2G04890	AT2G04350
AT2G14260	AT2G05170	AT2G04360
AT2G14680	AT2G05230	AT2G04400
AT2G14720	AT2G05250	AT2G04410
AT2G14740	AT2G05630	AT2G04550
AT2G14835	AT2G05710	AT2G04560
AT2G14910	AT2G05840	AT2G04620
AT2G15230	AT2G06000	AT2G04700
AT2G15240	AT2G06025	AT2G04740
AT2G15270	AT2G06210	AT2G04842
AT2G15530	AT2G06510	AT2G04865
AT2G15560	AT2G06530	AT2G04880
AT2G15570	AT2G06990	AT2G04890
AT2G15695	AT2G07050	AT2G05170
AT2G15730	AT2G07360	AT2G05230
AT2G15880	AT2G10950	AT2G05250
AT2G15890	AT2G11000	AT2G05630
AT2G15900	AT2G11520	AT2G05710
AT2G15910	AT2G11890	AT2G05755
AT2G15970	AT2G12550	AT2G05840
AT2G15980	AT2G13100	AT2G06000
AT2G16405	AT2G13370	AT2G06005
AT2G16460	AT2G13540	AT2G06025
AT2G16470	AT2G13560	AT2G06210
AT2G16480	AT2G13650	AT2G06510
AT2G16485	AT2G14120	AT2G06530
AT2G16510	AT2G14170	AT2G06990
AT2G16640	AT2G14255	AT2G07050
AT2G16710	AT2G14260	AT2G07360
AT2G16860	AT2G14680	AT2G10950
AT2G16910	AT2G14720	AT2G11000
AT2G16920	AT2G14740	AT2G11520
AT2G16940	AT2G14835	AT2G11890
AT2G16950	AT2G14910	AT2G12550
AT2G17020	AT2G15230	AT2G13100
AT2G17030	AT2G15240	AT2G13370
AT2G17033	AT2G15270	AT2G13540
AT2G17110	AT2G15530	AT2G13560
AT2G17130	AT2G15560	AT2G13650
AT2G17150	AT2G15695	AT2G14120
AT2G17190	AT2G15880	AT2G14170
AT2G17200	AT2G15890	AT2G14255
AT2G17290	AT2G15900	AT2G14260
AT2G17350	AT2G15910	AT2G14680
AT2G17360	AT2G16405	AT2G14720
AT2G17380	AT2G16460	AT2G14835
AT2G17390	AT2G16470	AT2G14910
AT2G17410	AT2G16480	AT2G15230
AT2G17420	AT2G16485	AT2G15240
AT2G17440	AT2G16510	AT2G15270
AT2G17500	AT2G16640	AT2G15530
AT2G17510	AT2G16710	AT2G15560
AT2G17520	AT2G16860	AT2G15695
AT2G17530	AT2G16910	AT2G15880
AT2G17700	AT2G16920	AT2G15890
AT2G17760	AT2G16940	AT2G15900
AT2G17790	AT2G16950	AT2G15910
AT2G17840	AT2G17020	AT2G16405
AT2G17870	AT2G17030	AT2G16460
AT2G17930	AT2G17033	AT2G16470
AT2G17980	AT2G17110	AT2G16480
AT2G18040	AT2G17120	AT2G16485
AT2G18090	AT2G17130	AT2G16510
AT2G18170	AT2G17150	AT2G16640
AT2G18280	AT2G17190	AT2G16710
AT2G18700	AT2G17200	AT2G16860
AT2G18710	AT2G17220	AT2G16910
AT2G18730	AT2G17290	AT2G16920
AT2G18740	AT2G17340	AT2G16940
AT2G18750	AT2G17350	AT2G16950
AT2G18790	AT2G17360	AT2G17020
AT2G18915	AT2G17380	AT2G17030
AT2G18960	AT2G17390	AT2G17033
AT2G19160	AT2G17410	AT2G17110
AT2G19270	AT2G17420	AT2G17130
AT2G19340	AT2G17440	AT2G17150
AT2G19390	AT2G17500	AT2G17190
AT2G19470	AT2G17510	AT2G17200
AT2G19480	AT2G17520	AT2G17220
AT2G19540	AT2G17530	AT2G17290
AT2G19560	AT2G17700	AT2G17340
AT2G19710	AT2G17760	AT2G17350
AT2G19760	AT2G17790	AT2G17360
AT2G19830	AT2G17840	AT2G17380
AT2G19880	AT2G17870	AT2G17390
AT2G19950	AT2G17930	AT2G17410
AT2G20000	AT2G17980	AT2G17420
AT2G20010	AT2G18040	AT2G17440
AT2G20050	AT2G18090	AT2G17500
AT2G20120	AT2G18280	AT2G17510
AT2G20130	AT2G18510	AT2G17520
AT2G20190	AT2G18700	AT2G17530
AT2G20230	AT2G18710	AT2G17700
AT2G20280	AT2G18740	AT2G17760
AT2G20310	AT2G18750	AT2G17790
AT2G20320	AT2G18760	AT2G17840
AT2G20330	AT2G18790	AT2G17870
AT2G20360	AT2G18915	AT2G17930
AT2G20362	AT2G18960	AT2G17980
AT2G20410	AT2G19160	AT2G18040
AT2G20420	AT2G19270	AT2G18090
AT2G20580	AT2G19340	AT2G18245
AT2G20725	AT2G19390	AT2G18280
AT2G20740	AT2G19470	AT2G18700
AT2G20760	AT2G19480	AT2G18710
AT2G20770	AT2G19540	AT2G18730
AT2G20780	AT2G19560	AT2G18740
AT2G20790	AT2G19710	AT2G18750
AT2G20810	AT2G19760	AT2G18760
AT2G20820	AT2G19830	AT2G18790
AT2G20825	AT2G19880	AT2G18915
AT2G20830	AT2G19950	AT2G18940
AT2G20860	AT2G20000	AT2G18960
AT2G20890	AT2G20010	AT2G19160
AT2G20900	AT2G20050	AT2G19270
AT2G20920	AT2G20130	AT2G19340
AT2G20921	AT2G20190	AT2G19390
AT2G20960	AT2G20230	AT2G19450
AT2G20990	AT2G20280	AT2G19470
AT2G21120	AT2G20310	AT2G19480
AT2G21150	AT2G20320	AT2G19540
AT2G21160	AT2G20330	AT2G19560
AT2G21170	AT2G20360	AT2G19710
AT2G21190	AT2G20362	AT2G19830
AT2G21230	AT2G20410	AT2G19880
AT2G21240	AT2G20420	AT2G19950
AT2G21270	AT2G20580	AT2G20000
AT2G21390	AT2G20725	AT2G20010
AT2G21410	AT2G20740	AT2G20050
AT2G21470	AT2G20760	AT2G20130
AT2G21500	AT2G20770	AT2G20140
AT2G21520	AT2G20780	AT2G20190
AT2G21600	AT2G20790	AT2G20230
AT2G21850	AT2G20810	AT2G20280
AT2G21860	AT2G20820	AT2G20310
AT2G21870	AT2G20825	AT2G20320
AT2G21940	AT2G20830	AT2G20330
AT2G21950	AT2G20860	AT2G20360
AT2G22010	AT2G20890	AT2G20362
AT2G22090	AT2G20900	AT2G20420
AT2G22100	AT2G20920	AT2G20580
AT2G22120	AT2G20921	AT2G20725
AT2G22125	AT2G20960	AT2G20740
AT2G22300	AT2G20990	AT2G20750
AT2G22310	AT2G21120	AT2G20760
AT2G22360	AT2G21150	AT2G20770
AT2G22475	AT2G21160	AT2G20780
AT2G22480	AT2G21170	AT2G20790
AT2G22560	AT2G21190	AT2G20810
AT2G22570	AT2G21230	AT2G20825
AT2G22660	AT2G21270	AT2G20830
AT2G22720	AT2G21390	AT2G20860
AT2G22780	AT2G21410	AT2G20890
AT2G23070	AT2G21470	AT2G20900
AT2G23080	AT2G21500	AT2G20920
AT2G23140	AT2G21520	AT2G20921
AT2G23200	AT2G21600	AT2G20960
AT2G23310	AT2G21850	AT2G20990
AT2G23350	AT2G21860	AT2G21120
AT2G23390	AT2G21870	AT2G21150
AT2G23450	AT2G21940	AT2G21160
AT2G23460	AT2G21950	AT2G21170
AT2G23780	AT2G21960	AT2G21190
AT2G23980	AT2G22010	AT2G21230
AT2G24050	AT2G22090	AT2G21270
AT2G24100	AT2G22125	AT2G21390
AT2G24240	AT2G22300	AT2G21410
AT2G24330	AT2G22310	AT2G21470
AT2G24360	AT2G22360	AT2G21500
AT2G24420	AT2G22475	AT2G21520
AT2G24530	AT2G22560	AT2G21600
AT2G24590	AT2G22570	AT2G21850
AT2G24592	AT2G22660	AT2G21860
AT2G24640	AT2G22720	AT2G21870
AT2G24755	AT2G22780	AT2G21940
AT2G24830	AT2G23070	AT2G21950
AT2G25070	AT2G23080	AT2G21960
AT2G25170	AT2G23140	AT2G22010
AT2G25171	AT2G23200	AT2G22090
AT2G25180	AT2G23310	AT2G22125
AT2G25280	AT2G23350	AT2G22300
AT2G25320	AT2G23450	AT2G22360
AT2G25430	AT2G23460	AT2G22475
AT2G25490	AT2G23780	AT2G22560
AT2G25560	AT2G23980	AT2G22570
AT2G25590	AT2G24050	AT2G22720
AT2G25650	AT2G24100	AT2G22780
AT2G25660	AT2G24330	AT2G23070
AT2G25670	AT2G24360	AT2G23080
AT2G25730	AT2G24420	AT2G23140
AT2G25740	AT2G24500	AT2G23310
AT2G25760	AT2G24530	AT2G23350
AT2G25800	AT2G24590	AT2G23390
AT2G25850	AT2G24592	AT2G23450
AT2G25870	AT2G24640	AT2G23460
AT2G25930	AT2G24820	AT2G23780
AT2G25970	AT2G24830	AT2G23980
AT2G26000	AT2G25070	AT2G24050
AT2G26060	AT2G25140	AT2G24240
AT2G26140	AT2G25170	AT2G24330
AT2G26210	AT2G25171	AT2G24360
AT2G26230	AT2G25180	AT2G24420
AT2G26240	AT2G25320	AT2G24530
AT2G26280	AT2G25430	AT2G24590
AT2G26300	AT2G25490	AT2G24592
AT2G26350	AT2G25590	AT2G24640
AT2G26430	AT2G25650	AT2G24820
AT2G26460	AT2G25660	AT2G24830
AT2G26510	AT2G25670	AT2G25070
AT2G26570	AT2G25730	AT2G25170
AT2G26590	AT2G25740	AT2G25171
AT2G26660	AT2G25760	AT2G25180
AT2G26670	AT2G25800	AT2G25290
AT2G26680	AT2G25850	AT2G25320
AT2G26770	AT2G25870	AT2G25430
AT2G26780	AT2G25930	AT2G25490
AT2G26800	AT2G25970	AT2G25560
AT2G26830	AT2G26000	AT2G25590
AT2G26890	AT2G26140	AT2G25650
AT2G26920	AT2G26210	AT2G25660
AT2G26980	AT2G26230	AT2G25670
AT2G26990	AT2G26240	AT2G25730
AT2G27020	AT2G26280	AT2G25740
AT2G27050	AT2G26300	AT2G25760
AT2G27090	AT2G26350	AT2G25800
AT2G27100	AT2G26430	AT2G25850
AT2G27110	AT2G26460	AT2G25870
AT2G27150	AT2G26510	AT2G25930
AT2G27170	AT2G26570	AT2G25970
AT2G27200	AT2G26590	AT2G26000
AT2G27210	AT2G26660	AT2G26140
AT2G27285	AT2G26670	AT2G26200
AT2G27350	AT2G26770	AT2G26210
AT2G27460	AT2G26780	AT2G26230
AT2G27490	AT2G26800	AT2G26240
AT2G27600	AT2G26830	AT2G26280
AT2G27720	AT2G26890	AT2G26350
AT2G27730	AT2G26920	AT2G26430
AT2G27860	AT2G26980	AT2G26460
AT2G27900	AT2G26990	AT2G26510
AT2G27950	AT2G27020	AT2G26570
AT2G27980	AT2G27090	AT2G26590
AT2G28060	AT2G27100	AT2G26660
AT2G28240	AT2G27110	AT2G26670
AT2G28290	AT2G27150	AT2G26770
AT2G28320	AT2G27170	AT2G26780
AT2G28360	AT2G27200	AT2G26800
AT2G28370	AT2G27210	AT2G26830
AT2G28380	AT2G27285	AT2G26890
AT2G28390	AT2G27350	AT2G26920
AT2G28520	AT2G27490	AT2G26980
AT2G28540	AT2G27600	AT2G26990
AT2G28800	AT2G27720	AT2G27020
AT2G29080	AT2G27730	AT2G27090
AT2G29140	AT2G27860	AT2G27100
AT2G29190	AT2G27900	AT2G27110
AT2G29210	AT2G27950	AT2G27150
AT2G29400	AT2G27980	AT2G27170
AT2G29560	AT2G28060	AT2G27200
AT2G29580	AT2G28290	AT2G27210
AT2G29640	AT2G28320	AT2G27285
AT2G29910	AT2G28360	AT2G27350
AT2G29970	AT2G28370	AT2G27490
AT2G30060	AT2G28380	AT2G27600
AT2G30110	AT2G28390	AT2G27720
AT2G30440	AT2G28520	AT2G27730
AT2G30470	AT2G28540	AT2G27860
AT2G30530	AT2G28800	AT2G27900
AT2G30590	AT2G29080	AT2G27950
AT2G30600	AT2G29140	AT2G27980
AT2G30700	AT2G29190	AT2G28060
AT2G30710	AT2G29210	AT2G28240
AT2G30740	AT2G29560	AT2G28290
AT2G30800	AT2G29580	AT2G28320
AT2G30880	AT2G29640	AT2G28360
AT2G30950	AT2G29650	AT2G28370
AT2G30970	AT2G29900	AT2G28380
AT2G30980	AT2G29910	AT2G28390
AT2G31130	AT2G29970	AT2G28520
AT2G31260	AT2G30110	AT2G28540
AT2G31280	AT2G30440	AT2G28800
AT2G31350	AT2G30470	AT2G29080
AT2G31370	AT2G30600	AT2G29140
AT2G31400	AT2G30700	AT2G29190
AT2G31510	AT2G30740	AT2G29200
AT2G31580	AT2G30800	AT2G29210
AT2G31600	AT2G30950	AT2G29560
AT2G31610	AT2G30970	AT2G29580
AT2G31660	AT2G30980	AT2G29640
AT2G31680	AT2G31130	AT2G29650
AT2G31800	AT2G31260	AT2G29910
AT2G31810	AT2G31350	AT2G29970
AT2G31820	AT2G31370	AT2G30110
AT2G31955	AT2G31400	AT2G30440
AT2G31960	AT2G31510	AT2G30470
AT2G32000	AT2G31580	AT2G30600
AT2G32040	AT2G31610	AT2G30700
AT2G32240	AT2G31660	AT2G30740
AT2G32260	AT2G31670	AT2G30800
AT2G32320	AT2G31680	AT2G30950
AT2G32340	AT2G31800	AT2G30970
AT2G32450	AT2G31810	AT2G30980
AT2G32600	AT2G31820	AT2G31060
AT2G32700	AT2G31955	AT2G31130
AT2G32710	AT2G31960	AT2G31260
AT2G32730	AT2G32000	AT2G31350
AT2G32760	AT2G32040	AT2G31370
AT2G32850	AT2G32240	AT2G31400
AT2G32910	AT2G32260	AT2G31510
AT2G32920	AT2G32320	AT2G31580
AT2G32950	AT2G32340	AT2G31610
AT2G32970	AT2G32450	AT2G31660
AT2G33040	AT2G32600	AT2G31670
AT2G33120	AT2G32700	AT2G31680
AT2G33150	AT2G32710	AT2G31800
AT2G33340	AT2G32730	AT2G31810
AT2G33390	AT2G32760	AT2G31820
AT2G33435	AT2G32850	AT2G31955
AT2G33440	AT2G32910	AT2G31960
AT2G33470	AT2G32920	AT2G32000
AT2G33490	AT2G32950	AT2G32040
AT2G33500	AT2G32970	AT2G32240
AT2G33540	AT2G33040	AT2G32260
AT2G33700	AT2G33120	AT2G32320
AT2G33730	AT2G33150	AT2G32340
AT2G33835	AT2G33340	AT2G32450
AT2G34040	AT2G33390	AT2G32700
AT2G34250	AT2G33435	AT2G32730
AT2G34630	AT2G33440	AT2G32760
AT2G34660	AT2G33470	AT2G32850
AT2G34730	AT2G33490	AT2G32910
AT2G34750	AT2G33500	AT2G32920
AT2G35050	AT2G33540	AT2G32950
AT2G35060	AT2G33700	AT2G32970
AT2G35110	AT2G33730	AT2G33040
AT2G35170	AT2G33835	AT2G33120
AT2G35230	AT2G33920	AT2G33150
AT2G35330	AT2G33930	AT2G33340
AT2G35510	AT2G33940	AT2G33390
AT2G35530	AT2G33960	AT2G33430
AT2G35610	AT2G33970	AT2G33435
AT2G35630	AT2G33980	AT2G33440
AT2G35680	AT2G34040	AT2G33470
AT2G35690	AT2G34250	AT2G33490
AT2G35780	AT2G34630	AT2G33500
AT2G35800	AT2G34660	AT2G33540
AT2G36300	AT2G34720	AT2G33700
AT2G36310	AT2G34730	AT2G33730
AT2G36355	AT2G34750	AT2G33835
AT2G36360	AT2G35050	AT2G34040
AT2G36480	AT2G35060	AT2G34250
AT2G36485	AT2G35110	AT2G34357
AT2G36530	AT2G35230	AT2G34630
AT2G36580	AT2G35330	AT2G34660
AT2G36670	AT2G35510	AT2G34730
AT2G36680	AT2G35530	AT2G34750
AT2G36720	AT2G35630	AT2G35050
AT2G36810	AT2G35680	AT2G35060
AT2G36817	AT2G35690	AT2G35110
AT2G36835	AT2G35800	AT2G35170
AT2G36850	AT2G36295	AT2G35230
AT2G36900	AT2G36300	AT2G35330
AT2G36960	AT2G36310	AT2G35510
AT2G37035	AT2G36355	AT2G35530
AT2G37150	AT2G36360	AT2G35630
AT2G37160	AT2G36380	AT2G35680
AT2G37220	AT2G36480	AT2G35800
AT2G37250	AT2G36485	AT2G36300
AT2G37340	AT2G36530	AT2G36355
AT2G37478	AT2G36580	AT2G36360
AT2G37480	AT2G36680	AT2G36480
AT2G37520	AT2G36720	AT2G36485
AT2G37550	AT2G36810	AT2G36530
AT2G37570	AT2G36817	AT2G36580
AT2G37650	AT2G36835	AT2G36720
AT2G37660	AT2G36850	AT2G36810
AT2G37840	AT2G36900	AT2G36817
AT2G37940	AT2G36960	AT2G36835
AT2G38000	AT2G37150	AT2G36850
AT2G38020	AT2G37160	AT2G36900
AT2G38040	AT2G37250	AT2G36960
AT2G38130	AT2G37340	AT2G37150
AT2G38270	AT2G37478	AT2G37160
AT2G38280	AT2G37480	AT2G37250
AT2G38400	AT2G37520	AT2G37340
AT2G38410	AT2G37570	AT2G37478
AT2G38440	AT2G37650	AT2G37480
AT2G38560	AT2G37660	AT2G37500
AT2G38610	AT2G37840	AT2G37520
AT2G38710	AT2G37940	AT2G37570
AT2G38770	AT2G38000	AT2G37650
AT2G38820	AT2G38020	AT2G37660
AT2G38840	AT2G38040	AT2G37840
AT2G38950	AT2G38130	AT2G37940
AT2G39130	AT2G38270	AT2G37990
AT2G39170	AT2G38280	AT2G38000
AT2G39260	AT2G38400	AT2G38020
AT2G39340	AT2G38410	AT2G38040
AT2G39480	AT2G38440	AT2G38130
AT2G39550	AT2G38560	AT2G38280
AT2G39580	AT2G38610	AT2G38400
AT2G39630	AT2G38710	AT2G38410
AT2G39660	AT2G38770	AT2G38440
AT2G39720	AT2G38820	AT2G38560
AT2G39740	AT2G38840	AT2G38610
AT2G39750	AT2G38880	AT2G38670
AT2G39760	AT2G38950	AT2G38710
AT2G39780	AT2G39100	AT2G38770
AT2G39805	AT2G39110	AT2G38780
AT2G39810	AT2G39130	AT2G38820
AT2G39840	AT2G39170	AT2G38840
AT2G39940	AT2G39190	AT2G38950
AT2G39950	AT2G39260	AT2G39130
AT2G39970	AT2G39340	AT2G39170
AT2G39990	AT2G39470	AT2G39190
AT2G40140	AT2G39480	AT2G39260
AT2G40400	AT2G39550	AT2G39340
AT2G40410	AT2G39580	AT2G39360
AT2G40420	AT2G39630	AT2G39470
AT2G40430	AT2G39660	AT2G39480
AT2G40490	AT2G39720	AT2G39550
AT2G40630	AT2G39740	AT2G39580
AT2G40730	AT2G39750	AT2G39630
AT2G40765	AT2G39760	AT2G39660
AT2G40770	AT2G39770	AT2G39720
AT2G40800	AT2G39780	AT2G39740
AT2G40810	AT2G39805	AT2G39750
AT2G40830	AT2G39810	AT2G39760
AT2G40930	AT2G39840	AT2G39780
AT2G40935	AT2G39940	AT2G39805
AT2G40940	AT2G39950	AT2G39810
AT2G40950	AT2G39970	AT2G39840
AT2G41020	AT2G40290	AT2G39940
AT2G41060	AT2G40400	AT2G39950
AT2G41140	AT2G40410	AT2G39970
AT2G41160	AT2G40420	AT2G39990
AT2G41210	AT2G40430	AT2G40290
AT2G41220	AT2G40490	AT2G40400
AT2G41500	AT2G40630	AT2G40420
AT2G41530	AT2G40730	AT2G40430
AT2G41630	AT2G40765	AT2G40490
AT2G41680	AT2G40770	AT2G40630
AT2G41700	AT2G40800	AT2G40730
AT2G41705	AT2G40810	AT2G40765
AT2G41740	AT2G40830	AT2G40770
AT2G41790	AT2G40930	AT2G40800
AT2G41830	AT2G40935	AT2G40810
AT2G41840	AT2G40940	AT2G40830
AT2G41900	AT2G40950	AT2G40930
AT2G41945	AT2G41000	AT2G40935
AT2G41960	AT2G41020	AT2G40940
AT2G42010	AT2G41060	AT2G40950
AT2G42030	AT2G41070	AT2G41000
AT2G42080	AT2G41140	AT2G41020
AT2G42160	AT2G41150	AT2G41060
AT2G42230	AT2G41160	AT2G41070
AT2G42270	AT2G41210	AT2G41140
AT2G42330	AT2G41220	AT2G41150
AT2G42400	AT2G41500	AT2G41160
AT2G42490	AT2G41530	AT2G41210
AT2G42500	AT2G41630	AT2G41220
AT2G42520	AT2G41680	AT2G41500
AT2G42580	AT2G41700	AT2G41520
AT2G42590	AT2G41705	AT2G41530
AT2G42680	AT2G41740	AT2G41630
AT2G42750	AT2G41790	AT2G41680
AT2G42780	AT2G41900	AT2G41700
AT2G42790	AT2G41945	AT2G41705
AT2G42810	AT2G41960	AT2G41740
AT2G42880	AT2G42010	AT2G41790
AT2G42890	AT2G42030	AT2G41945
AT2G43070	AT2G42160	AT2G41960
AT2G43080	AT2G42230	AT2G42010
AT2G43090	AT2G42270	AT2G42030
AT2G43160	AT2G42330	AT2G42160
AT2G43190	AT2G42400	AT2G42230
AT2G43210	AT2G42490	AT2G42270
AT2G43320	AT2G42500	AT2G42330
AT2G43330	AT2G42520	AT2G42400
AT2G43400	AT2G42580	AT2G42490
AT2G43410	AT2G42590	AT2G42500
AT2G43420	AT2G42680	AT2G42520
AT2G43430	AT2G42750	AT2G42580
AT2G43630	AT2G42780	AT2G42590
AT2G43640	AT2G42790	AT2G42670
AT2G43680	AT2G42810	AT2G42680
AT2G43750	AT2G42880	AT2G42750
AT2G43790	AT2G42890	AT2G42780
AT2G43945	AT2G43070	AT2G42790
AT2G43950	AT2G43080	AT2G42810
AT2G43970	AT2G43090	AT2G42880
AT2G44090	AT2G43160	AT2G42890
AT2G44100	AT2G43210	AT2G43070
AT2G44140	AT2G43320	AT2G43080
AT2G44180	AT2G43330	AT2G43090
AT2G44200	AT2G43400	AT2G43160
AT2G44350	AT2G43410	AT2G43180
AT2G44520	AT2G43430	AT2G43190
AT2G44530	AT2G43630	AT2G43260
AT2G44610	AT2G43640	AT2G43320
AT2G44710	AT2G43680	AT2G43400
AT2G44730	AT2G43710	AT2G43410
AT2G44950	AT2G43790	AT2G43420
AT2G44970	AT2G43945	AT2G43430
AT2G45140	AT2G43950	AT2G43630
AT2G45240	AT2G43970	AT2G43640
AT2G45380	AT2G44090	AT2G43680
AT2G45530	AT2G44100	AT2G43710
AT2G45540	AT2G44140	AT2G43790
AT2G45620	AT2G44200	AT2G43795
AT2G45670	AT2G44350	AT2G43945
AT2G45700	AT2G44520	AT2G43950
AT2G45810	AT2G44530	AT2G43970
AT2G45910	AT2G44610	AT2G44090
AT2G45920	AT2G44710	AT2G44100
AT2G45950	AT2G44730	AT2G44140
AT2G45980	AT2G44950	AT2G44200
AT2G45990	AT2G44970	AT2G44350
AT2G46020	AT2G45140	AT2G44520
AT2G46030	AT2G45240	AT2G44610
AT2G46080	AT2G45380	AT2G44710
AT2G46170	AT2G45530	AT2G44950
AT2G46260	AT2G45540	AT2G44970
AT2G46270	AT2G45620	AT2G45000
AT2G46320	AT2G45670	AT2G45140
AT2G46340	AT2G45810	AT2G45240
AT2G46500	AT2G45910	AT2G45380
AT2G46520	AT2G45920	AT2G45530
AT2G46560	AT2G45950	AT2G45540
AT2G46570	AT2G45980	AT2G45620
AT2G46572	AT2G45990	AT2G45670
AT2G46800	AT2G46020	AT2G45810
AT2G46900	AT2G46030	AT2G45910
AT2G46910	AT2G46070	AT2G45950
AT2G47000	AT2G46080	AT2G45980
AT2G47070	AT2G46170	AT2G45990
AT2G47170	AT2G46260	AT2G46020
AT2G47210	AT2G46270	AT2G46030
AT2G47250	AT2G46320	AT2G46070
AT2G47320	AT2G46340	AT2G46080
AT2G47330	AT2G46500	AT2G46170
AT2G47350	AT2G46520	AT2G46260
AT2G47390	AT2G46560	AT2G46270
AT2G47410	AT2G46570	AT2G46320
AT2G47510	AT2G46572	AT2G46340
AT2G47700	AT2G46800	AT2G46500
AT2G47830	AT2G46900	AT2G46520
AT2G47900	AT2G46910	AT2G46560
AT2G47960	AT2G46915	AT2G46570
AT2G47970	AT2G47070	AT2G46572
AT2G47980	AT2G47170	AT2G46900
AT2G48040	AT2G47210	AT2G46910
AT2G48050	AT2G47250	AT2G46915
AT2G48060	AT2G47330	AT2G47070
AT2G48070	AT2G47350	AT2G47170
AT2G48075	AT2G47390	AT2G47210
AT2G48100	AT2G47410	AT2G47250
AT2G48110	AT2G47510	AT2G47330
AT2G48160	AT2G47700	AT2G47350
AT3G01040	AT2G47830	AT2G47390
AT3G01090	AT2G47900	AT2G47410
AT3G01100	AT2G47960	AT2G47510
AT3G01150	AT2G47970	AT2G47700
AT3G01160	AT2G47980	AT2G47830
AT3G01170	AT2G48040	AT2G47900
AT3G01280	AT2G48050	AT2G47960
AT3G01310	AT2G48060	AT2G47970
AT3G01320	AT2G48070	AT2G47980
AT3G01350	AT2G48075	AT2G48040
AT3G01360	AT2G48100	AT2G48050
AT3G01370	AT2G48110	AT2G48060
AT3G01380	AT2G48160	AT2G48070
AT3G01400	AT3G01040	AT2G48075
AT3G01460	AT3G01090	AT2G48100
AT3G01520	AT3G01100	AT2G48110
AT3G01540	AT3G01150	AT2G48160
AT3G01560	AT3G01160	AT3G01040
AT3G01610	AT3G01170	AT3G01090
AT3G01650	AT3G01280	AT3G01100
AT3G01720	AT3G01310	AT3G01150
AT3G01770	AT3G01320	AT3G01160
AT3G01780	AT3G01350	AT3G01170
AT3G01850	AT3G01360	AT3G01280
AT3G01910	AT3G01370	AT3G01310
AT3G01930	AT3G01460	AT3G01320
AT3G02065	AT3G01520	AT3G01350
AT3G02070	AT3G01540	AT3G01360
AT3G02090	AT3G01560	AT3G01370
AT3G02130	AT3G01590	AT3G01380
AT3G02200	AT3G01650	AT3G01460
AT3G02260	AT3G01720	AT3G01520
AT3G02300	AT3G01770	AT3G01540
AT3G02320	AT3G01780	AT3G01560
AT3G02360	AT3G01850	AT3G01610
AT3G02380	AT3G01910	AT3G01650
AT3G02420	AT3G01920	AT3G01720
AT3G02450	AT3G01930	AT3G01770
AT3G02460	AT3G02065	AT3G01780
AT3G02520	AT3G02070	AT3G01850
AT3G02540	AT3G02090	AT3G01920
AT3G02710	AT3G02130	AT3G01930
AT3G02740	AT3G02200	AT3G02065
AT3G02750	AT3G02260	AT3G02070
AT3G02760	AT3G02300	AT3G02090
AT3G02780	AT3G02320	AT3G02130
AT3G02880	AT3G02360	AT3G02200
AT3G03050	AT3G02380	AT3G02260
AT3G03070	AT3G02420	AT3G02300
AT3G03100	AT3G02450	AT3G02320
AT3G03140	AT3G02460	AT3G02360
AT3G03210	AT3G02520	AT3G02380
AT3G03300	AT3G02540	AT3G02420
AT3G03305	AT3G02710	AT3G02450
AT3G03330	AT3G02720	AT3G02460
AT3G03340	AT3G02740	AT3G02520
AT3G03350	AT3G02750	AT3G02540
AT3G03380	AT3G02880	AT3G02710
AT3G03560	AT3G03050	AT3G02720
AT3G03570	AT3G03070	AT3G02740
AT3G03610	AT3G03100	AT3G02750
AT3G03720	AT3G03140	AT3G02880
AT3G03740	AT3G03210	AT3G03050
AT3G03790	AT3G03300	AT3G03100
AT3G03810	AT3G03305	AT3G03140
AT3G03860	AT3G03330	AT3G03210
AT3G03890	AT3G03340	AT3G03300
AT3G03940	AT3G03350	AT3G03305
AT3G04080	AT3G03356	AT3G03330
AT3G04090	AT3G03380	AT3G03340
AT3G04120	AT3G03560	AT3G03350
AT3G04240	AT3G03570	AT3G03356
AT3G04350	AT3G03610	AT3G03380
AT3G04460	AT3G03720	AT3G03560
AT3G04470	AT3G03740	AT3G03570
AT3G04490	AT3G03790	AT3G03610
AT3G04500	AT3G03810	AT3G03720
AT3G04590	AT3G03860	AT3G03740
AT3G04600	AT3G03890	AT3G03790
AT3G04610	AT3G03940	AT3G03810
AT3G04670	AT3G04080	AT3G03860
AT3G04740	AT3G04090	AT3G03890
AT3G04830	AT3G04120	AT3G03940
AT3G04870	AT3G04240	AT3G04080
AT3G04930	AT3G04350	AT3G04090
AT3G04940	AT3G04460	AT3G04240
AT3G05010	AT3G04470	AT3G04350
AT3G05050	AT3G04490	AT3G04460
AT3G05070	AT3G04500	AT3G04470
AT3G05080	AT3G04590	AT3G04490
AT3G05090	AT3G04600	AT3G04500
AT3G05120	AT3G04610	AT3G04590
AT3G05280	AT3G04670	AT3G04600
AT3G05350	AT3G04740	AT3G04610
AT3G05380	AT3G04830	AT3G04670
AT3G05420	AT3G04870	AT3G04740
AT3G05510	AT3G04930	AT3G04830
AT3G05530	AT3G04940	AT3G04870
AT3G05545	AT3G05010	AT3G04930
AT3G05670	AT3G05050	AT3G05010
AT3G05680	AT3G05070	AT3G05040
AT3G05700	AT3G05080	AT3G05050
AT3G05710	AT3G05090	AT3G05070
AT3G05840	AT3G05120	AT3G05080
AT3G05940	AT3G05210	AT3G05090
AT3G05970	AT3G05350	AT3G05120
AT3G05990	AT3G05360	AT3G05380
AT3G06010	AT3G05380	AT3G05420
AT3G06170	AT3G05420	AT3G05510
AT3G06180	AT3G05510	AT3G05530
AT3G06190	AT3G05530	AT3G05545
AT3G06240	AT3G05545	AT3G05670
AT3G06250	AT3G05580	AT3G05680
AT3G06290	AT3G05670	AT3G05710
AT3G06380	AT3G05680	AT3G05840
AT3G06400	AT3G05700	AT3G05940
AT3G06480	AT3G05710	AT3G05970
AT3G06500	AT3G05840	AT3G05990
AT3G06540	AT3G05930	AT3G06010
AT3G06580	AT3G05940	AT3G06170
AT3G06610	AT3G05970	AT3G06180
AT3G06620	AT3G05990	AT3G06190
AT3G06670	AT3G06010	AT3G06240
AT3G06720	AT3G06170	AT3G06250
AT3G06810	AT3G06180	AT3G06290
AT3G06820	AT3G06190	AT3G06340
AT3G06860	AT3G06240	AT3G06350
AT3G06960	AT3G06250	AT3G06380
AT3G06980	AT3G06290	AT3G06400
AT3G07080	AT3G06330	AT3G06480
AT3G07090	AT3G06340	AT3G06483
AT3G07100	AT3G06380	AT3G06500
AT3G07140	AT3G06400	AT3G06540
AT3G07160	AT3G06480	AT3G06580
AT3G07170	AT3G06500	AT3G06610
AT3G07180	AT3G06540	AT3G06620
AT3G07220	AT3G06580	AT3G06670
AT3G07270	AT3G06610	AT3G06720
AT3G07273	AT3G06620	AT3G06810
AT3G07310	AT3G06670	AT3G06820
AT3G07330	AT3G06720	AT3G06860
AT3G07400	AT3G06760	AT3G06960
AT3G07480	AT3G06810	AT3G06980
AT3G07550	AT3G06820	AT3G07020
AT3G07560	AT3G06860	AT3G07080
AT3G07565	AT3G06960	AT3G07090
AT3G07610	AT3G06980	AT3G07100
AT3G07630	AT3G07020	AT3G07160
AT3G07660	AT3G07080	AT3G07170
AT3G07670	AT3G07090	AT3G07180
AT3G07690	AT3G07100	AT3G07220
AT3G07700	AT3G07160	AT3G07270
AT3G07740	AT3G07170	AT3G07273
AT3G07760	AT3G07180	AT3G07300
AT3G07780	AT3G07220	AT3G07330
AT3G07790	AT3G07270	AT3G07400
AT3G07800	AT3G07273	AT3G07480
AT3G07810	AT3G07300	AT3G07550
AT3G07880	AT3G07330	AT3G07560
AT3G07890	AT3G07400	AT3G07565
AT3G07910	AT3G07480	AT3G07568
AT3G07950	AT3G07525	AT3G07610
AT3G07980	AT3G07550	AT3G07630
AT3G08010	AT3G07560	AT3G07650
AT3G08020	AT3G07565	AT3G07660
AT3G08510	AT3G07568	AT3G07670
AT3G08530	AT3G07610	AT3G07690
AT3G08550	AT3G07660	AT3G07700
AT3G08580	AT3G07670	AT3G07740
AT3G08590	AT3G07690	AT3G07760
AT3G08610	AT3G07700	AT3G07780
AT3G08640	AT3G07740	AT3G07790
AT3G08650	AT3G07760	AT3G07800
AT3G08670	AT3G07780	AT3G07810
AT3G08720	AT3G07790	AT3G07890
AT3G08730	AT3G07800	AT3G07910
AT3G08760	AT3G07810	AT3G07950
AT3G08840	AT3G07880	AT3G07980
AT3G08850	AT3G07890	AT3G08010
AT3G08930	AT3G07910	AT3G08020
AT3G08960	AT3G07950	AT3G08510
AT3G09090	AT3G07980	AT3G08530
AT3G09100	AT3G08010	AT3G08550
AT3G09180	AT3G08020	AT3G08580
AT3G09200	AT3G08510	AT3G08590
AT3G09300	AT3G08530	AT3G08610
AT3G09320	AT3G08550	AT3G08640
AT3G09370	AT3G08580	AT3G08650
AT3G09470	AT3G08590	AT3G08670
AT3G09560	AT3G08610	AT3G08720
AT3G09570	AT3G08640	AT3G08730
AT3G09630	AT3G08650	AT3G08760
AT3G09670	AT3G08670	AT3G08840
AT3G09735	AT3G08720	AT3G08850
AT3G09740	AT3G08730	AT3G08930
AT3G09770	AT3G08760	AT3G08950
AT3G09810	AT3G08840	AT3G08960
AT3G09840	AT3G08850	AT3G09090
AT3G09850	AT3G08930	AT3G09100
AT3G09880	AT3G08960	AT3G09180
AT3G09920	AT3G09090	AT3G09200
AT3G10030	AT3G09100	AT3G09300
AT3G10070	AT3G09180	AT3G09320
AT3G10160	AT3G09200	AT3G09370
AT3G10220	AT3G09300	AT3G09630
AT3G10230	AT3G09320	AT3G09650
AT3G10250	AT3G09370	AT3G09670
AT3G10350	AT3G09470	AT3G09735
AT3G10360	AT3G09560	AT3G09740
AT3G10370	AT3G09630	AT3G09760
AT3G10380	AT3G09670	AT3G09770
AT3G10390	AT3G09735	AT3G09810
AT3G10410	AT3G09740	AT3G09830
AT3G10420	AT3G09760	AT3G09840
AT3G10480	AT3G09770	AT3G09850
AT3G10490	AT3G09810	AT3G09880
AT3G10500	AT3G09830	AT3G09890
AT3G10540	AT3G09840	AT3G09920
AT3G10550	AT3G09850	AT3G10030
AT3G10630	AT3G09880	AT3G10070
AT3G10640	AT3G09890	AT3G10160
AT3G10650	AT3G09920	AT3G10220
[truncated: 2,503 more rows]

## Sheet: H2bub_dynamics_tilemap_analysis
de novo gain of H2Bub		Loss of H2Bub
1h>D	6h>D	D>1h	D>6h
AT1G01790	AT1G01790	AT1G34110	AT1G04690
AT1G04130	AT1G01810	AT1G60070	AT1G08570
AT1G06460	AT1G04620	AT5G35750	AT1G21980
AT1G06680	AT1G04800	AT5G49650	AT1G24120
AT1G06690	AT1G06240		AT1G32150
AT1G07300	AT1G06450		AT1G34110
AT1G08200	AT1G06460		AT1G34430
AT1G15250	AT1G06680		AT1G57870
AT1G15260	AT1G06690		AT1G63690
AT1G16720	AT1G07970		AT1G65930
AT1G17560	AT1G08200		AT1G72010
AT1G17760	AT1G08610		AT1G72020
AT1G18900	AT1G09750		AT1G77740
AT1G18910	AT1G10070		AT1G80460
AT1G19490	AT1G10270		AT2G15570
AT1G19700	AT1G10280		AT2G15970
AT1G22960	AT1G11100		AT2G15980
AT1G24340	AT1G11475		AT2G22660
AT1G27910	AT1G11870		AT2G27050
AT1G28930	AT1G11900		AT2G29400
AT1G30460	AT1G12845		AT2G30590
AT1G32200	AT1G14850		AT2G36670
AT1G48120	AT1G15250		AT2G37035
AT1G48650	AT1G15260		AT2G41900
AT1G50020	AT1G15500		AT2G43330
AT1G50320	AT1G16280		AT2G46800
AT1G51370	AT1G16720		AT3G11590
AT1G53670	AT1G17450		AT3G14860
AT1G55000	AT1G17560		AT3G16950
AT1G55690	AT1G17760		AT3G23080
AT1G56440	AT1G18900		AT3G27770
AT1G58520	AT1G18910		AT3G29170
AT1G62750	AT1G19230		AT3G42790
AT1G64430	AT1G22750		AT3G54500
AT1G64440	AT1G22960		AT3G60510
AT1G64561	AT1G24340		AT4G01210
AT1G65230	AT1G25500		AT4G05060
AT1G66330	AT1G27170		AT4G13360
AT1G67530	AT1G27470		AT4G23100
AT1G68830	AT1G27900		AT5G35750
AT1G70610	AT1G27910		AT5G37930
AT1G70760	AT1G28930		AT5G46290
AT1G71810	AT1G29940		AT5G46340
AT1G73170	AT1G30360		AT5G47780
AT1G73480	AT1G30460		AT5G47820
AT1G73990	AT1G30473		AT5G49640
AT1G78070	AT1G32200		AT5G49650
AT1G78140	AT1G33410		AT5G53800
AT2G02410	AT1G45230		AT5G56900
AT2G02800	AT1G47560		AT5G60300
AT2G03810	AT1G47570		AT5G60580
AT2G04842	AT1G48120		AT5G60640
AT2G17220	AT1G48650		AT5G63460
AT2G17340	AT1G49960		AT5G65670
AT2G18510	AT1G50020
AT2G21960	AT1G50250
AT2G24820	AT1G50320
AT2G25140	AT1G50560
AT2G29650	AT1G51370
AT2G33920	AT1G53670
AT2G33930	AT1G55690
AT2G33940	AT1G58520
AT2G33980	AT1G62430
AT2G36380	AT1G62750
AT2G39110	AT1G64430
AT2G39770	AT1G64440
AT2G40290	AT1G64561
AT2G41000	AT1G65030
AT2G41070	AT1G65230
AT2G41150	AT1G66330
AT2G43710	AT1G67530
AT2G46070	AT1G68830
AT2G46915	AT1G69070
AT3G05580	AT1G69350
AT3G05930	AT1G70610
AT3G09760	AT1G71810
AT3G12580	AT1G72330
AT3G13227	AT1G72410
AT3G13470	AT1G73170
AT3G15090	AT1G73990
AT3G19170	AT1G74360
AT3G19650	AT1G74420
AT3G24190	AT1G75020
AT3G27110	AT1G75210
AT3G27925	AT1G76280
AT3G28030	AT1G78130
AT3G43600	AT1G78140
AT3G44480	AT1G78922
AT3G48030	AT1G79950
AT3G48080	AT1G80480
AT3G48790	AT2G02410
AT3G51140	AT2G03810
AT3G52210	AT2G04842
AT3G53230	AT2G05630
AT3G55000	AT2G06510
AT3G59530	AT2G17220
AT3G61770	AT2G18245
AT3G62190	AT2G18760
AT4G00900	AT2G19450
AT4G03200	AT2G20750
AT4G03230	AT2G21960
AT4G10040	AT2G25290
AT4G13010	AT2G26200
AT4G13540	AT2G29200
AT4G13550	AT2G29650
AT4G14210	AT2G31060
AT4G14220	AT2G33430
AT4G14240	AT2G34357
AT4G16270	AT2G37500
AT4G16515	AT2G38670
AT4G17650	AT2G38780
AT4G17740	AT2G39190
AT4G17840	AT2G40290
AT4G19510	AT2G41000
AT4G23635	AT2G41070
AT4G26850	AT2G41150
AT4G29070	AT2G41520
AT4G29080	AT2G42670
AT4G30950	AT2G43710
AT4G32670	AT2G43795
AT4G34720	AT2G45000
AT5G01410	AT2G46070
AT5G02830	AT2G46915
AT5G03555	AT3G02720
AT5G03650	AT3G03356
AT5G04180	AT3G05040
AT5G04830	AT3G06340
AT5G05190	AT3G06350
AT5G05200	AT3G07300
AT5G06980	AT3G08950
AT5G08210	AT3G09650
AT5G08650	AT3G09890
AT5G09225	AT3G10405
AT5G09230	AT3G11220
AT5G09590	AT3G11730
AT5G10470	AT3G11964
AT5G11340	AT3G12750
AT5G13550	AT3G13227
AT5G14640	AT3G14120
AT5G15090	AT3G15090
AT5G15254	AT3G17040
AT5G19540	AT3G17910
AT5G19850	AT3G19170
AT5G20070	AT3G19220
AT5G20080	AT3G20800
AT5G20380	AT3G21060
AT5G22840	AT3G21390
AT5G23155	AT3G24190
AT5G24470	AT3G26650
AT5G24810	AT3G27110
AT5G25340	AT3G28030
AT5G25530	AT3G43600
AT5G26820	AT3G47836
AT5G35970	AT3G48030
AT5G37360	AT3G48080
AT5G41170	AT3G48090
AT5G41360	AT3G49140
AT5G42810	AT3G51135
AT5G43630	AT3G51140
AT5G49880	AT3G52210
AT5G49920	AT3G52260
AT5G50530	AT3G53230
AT5G50640	AT3G53940
AT5G51020	AT3G56040
AT5G51130	AT3G57170
AT5G53120	AT3G59530
AT5G53400	AT3G62190
AT5G55590	AT4G00290
AT5G56950	AT4G00900
AT5G57960	AT4G01660
AT5G58760	AT4G03200
AT5G59400	AT4G03230
AT5G61490	AT4G04320
AT5G64930	AT4G08170
AT5G64940	AT4G09010
AT5G66900	AT4G13010
AT5G67030	AT4G13540
	AT4G13550
	AT4G14210
	AT4G14240
	AT4G16270
	AT4G16515
	AT4G17300
	AT4G17740
	AT4G17840
	AT4G19440
	AT4G19510
	AT4G26190
	AT4G26850
	AT4G26990
	AT4G27800
	AT4G27910
	AT4G28080
	AT4G29070
	AT4G29080
	AT4G29440
	AT4G30570
	AT4G31210
	AT4G32605
	AT4G32670
	AT4G32920
	AT4G33620
	AT4G35250
	AT4G38370
	AT4G38440
	AT5G02820
	AT5G02830
	AT5G04830
	AT5G05190
	AT5G05200
	AT5G05230
	AT5G07020
	AT5G07910
	AT5G08210
	AT5G08650
	AT5G08710
	AT5G09230
	AT5G09590
	AT5G10470
	AT5G11240
	AT5G12220
	AT5G13230
	AT5G13550
	AT5G14520
	AT5G14640
	AT5G15700
	AT5G16640
	AT5G18540
	AT5G19320
	AT5G19540
	AT5G19850
	AT5G20070
	AT5G20080
	AT5G20380
	AT5G21222
	AT5G22220
	AT5G22840
	AT5G23510
	AT5G24470
	AT5G24810
	AT5G25340
	AT5G25530
	AT5G26820
	AT5G27030
	AT5G27610
	AT5G35970
	AT5G35995
	AT5G41170
	AT5G41360
	AT5G42150
	AT5G42920
	AT5G43630
	AT5G44650
	AT5G48240
	AT5G49760
	AT5G49880
	AT5G49920
	AT5G50530
	AT5G50640
	AT5G51130
	AT5G51200
	AT5G51220
	AT5G56950
	AT5G57250
	AT5G57960
	AT5G58760
	AT5G59400
	AT5G61010
	AT5G61490
	AT5G62190
	AT5G66900
	AT5G67030

## Sheet: light-regulated_genes
wt_vs_hub1-3 (dark)		dark vs dark+1h (wt)		dark vs dark+6h (wt)		dark vs dark+1h (hub1-3)		dark vs dark+6h (hub1-3)
upregulated	downregulated	upregulated	downregulated	upregulated	downregulated	upregulated	downregulated	upregulated	downregulated
AT1G08940	AT1G01090	AT1G01470	AT1G02660	AT1G01470	AT1G01060	AT1G01120	AT1G03850	AT1G01470	AT1G01060
AT1G10070	AT1G01120	AT1G05575	AT1G04680	AT1G02560	AT1G01090	AT1G02205	AT1G05835	AT1G02205	AT1G01610
AT1G11610	AT1G02660	AT1G05870	AT1G05835	AT1G03130	AT1G01120	AT1G05575	AT1G09460	AT1G02220	AT1G01960
AT1G12010	AT1G03870	AT1G06040	AT1G08510	AT1G03600	AT1G01180	AT1G05870	AT1G10070	AT1G02710	AT1G03870
AT1G13340	AT1G04660	AT1G06430	AT1G09570	AT1G03680	AT1G02660	AT1G06040	AT1G11610	AT1G03220	AT1G04430
AT1G14540	AT1G04820	AT1G07010	AT1G09620	AT1G04350	AT1G02840	AT1G06430	AT1G20850	AT1G03790	AT1G04680
AT1G15380	AT1G05520	AT1G07135	AT1G10070	AT1G05340	AT1G03106	AT1G06570	AT1G20870	AT1G05340	AT1G04820
AT1G17170	AT1G05850	AT1G07150	AT1G12110	AT1G06040	AT1G03610	AT1G06870	AT1G21310	AT1G06040	AT1G05150
AT1G19610	AT1G06290	AT1G07400	AT1G13260	AT1G06180	AT1G03870	AT1G07010	AT1G22360	AT1G06180	AT1G05835
AT1G21130	AT1G06570	AT1G07700	AT1G19680	AT1G06430	AT1G04660	AT1G07135	AT1G28440	AT1G06290	AT1G07090
AT1G21310	AT1G08510	AT1G09070	AT1G19870	AT1G06670	AT1G04680	AT1G07150	AT1G31580	AT1G06430	AT1G07570
AT1G22400	AT1G08930	AT1G10960	AT1G20850	AT1G06680	AT1G04800	AT1G07400	AT1G33055	AT1G06570	AT1G08500
AT1G22890	AT1G09270	AT1G13360	AT1G20870	AT1G06690	AT1G04820	AT1G07720	AT1G61820	AT1G07150	AT1G09570
AT1G26380	AT1G09620	AT1G14345	AT1G23540	AT1G06740	AT1G05835	AT1G10960	AT1G65130	AT1G07400	AT1G10020
AT1G26810	AT1G10580	AT1G14540	AT1G25230	AT1G06950	AT1G06570	AT1G14345	AT1G66700	AT1G07420	AT1G10070
AT1G27190	AT1G10950	AT1G14980	AT1G26110	AT1G07320	AT1G07040	AT1G15100	AT1G67230	AT1G07510	AT1G11000
AT1G28480	AT1G12080	AT1G15100	AT1G26930	AT1G07510	AT1G07090	AT1G15950	AT1G69710	AT1G07610	AT1G11545
AT1G30370	AT1G12090	AT1G16720	AT1G28260	AT1G08380	AT1G07570	AT1G16720	AT1G71970	AT1G07700	AT1G11610
AT1G33590	AT1G12110	AT1G17100	AT1G28440	AT1G08520	AT1G08115	AT1G17050	AT1G76930	AT1G07985	AT1G12580
AT1G33790	AT1G12840	AT1G18060	AT1G30290	AT1G08540	AT1G08500	AT1G17100	AT1G80160	AT1G08380	AT1G12990
AT1G45145	AT1G13260	AT1G18790	AT1G31580	AT1G08920	AT1G09570	AT1G19680	AT2G02080	AT1G08920	AT1G13110
AT1G51940	AT1G15950	AT1G20340	AT1G32190	AT1G10270	AT1G10070	AT1G20530	AT2G07080	AT1G09070	AT1G13210
AT1G52200	AT1G16858	AT1G21130	AT1G49130	AT1G10522	AT1G11175	AT1G20940	AT2G07140	AT1G09500	AT1G13245
AT1G56060	AT1G16860	AT1G21480	AT1G49630	AT1G10960	AT1G11545	AT1G21130	AT2G15830	AT1G10270	AT1G14290
AT1G61820	AT1G18460	AT1G22630	AT1G54010	AT1G11860	AT1G12080	AT1G21190	AT2G17230	AT1G10960	AT1G14540
AT1G62570	AT1G19680	AT1G23200	AT1G67280	AT1G12250	AT1G12110	AT1G22190	AT2G17880	AT1G11840	AT1G14900
AT1G62690	AT1G20530	AT1G26810	AT1G67500	AT1G13930	AT1G12440	AT1G23200	AT2G19660	AT1G12250	AT1G15330
AT1G65845	AT1G20940	AT1G26910	AT1G68560	AT1G14345	AT1G13260	AT1G26110	AT2G20724	AT1G13930	AT1G16920
AT1G66690	AT1G22710	AT1G27320	AT1G69360	AT1G15500	AT1G15330	AT1G27130	AT2G23240	AT1G14345	AT1G17700
AT1G66700	AT1G24170	AT1G29910	AT1G69710	AT1G16080	AT1G15350	AT1G27135	AT2G25900	AT1G15100	AT1G18160
AT1G68450	AT1G24510	AT1G29920	AT1G71970	AT1G16720	AT1G16240	AT1G27320	AT2G31980	AT1G15500	AT1G19530
AT1G69100	AT1G25230	AT1G29980	AT1G72150	AT1G17050	AT1G16920	AT1G29920	AT2G31981	AT1G15950	AT1G20160
AT1G72610	AT1G25490	AT1G30380	AT1G74840	AT1G17100	AT1G17700	AT1G30290	AT2G35980	AT1G16080	AT1G20850
AT1G76070	AT1G25560	AT1G35160	AT1G75180	AT1G17220	AT1G19530	AT1G30720	AT2G42870	AT1G16720	AT1G20870
AT1G76080	AT1G26110	AT1G42550	AT1G77210	AT1G18060	AT1G19540	AT1G31660	AT2G43510	AT1G16850	AT1G20880
AT1G76600	AT1G26850	AT1G42990	AT1G80380	AT1G18150	AT1G20160	AT1G32920	AT2G43610	AT1G17100	AT1G21310
AT1G76680	AT1G27090	AT1G43160	AT1G80440	AT1G19220	AT1G20190	AT1G42550	AT2G43920	AT1G17190	AT1G22880
AT1G76930	AT1G27220	AT1G44750	AT2G01010	AT1G19715	AT1G20530	AT1G43160	AT2G45590	AT1G17220	AT1G23540
AT1G77510	AT1G27540	AT1G48100	AT2G02080	AT1G20020	AT1G20850	AT1G45000	AT2G46970	AT1G18060	AT1G23800
AT2G15170	AT1G27670	AT1G49770	AT2G05530	AT1G20340	AT1G20870	AT1G47720	AT2G46990	AT1G18150	AT1G26380
AT2G15220	AT1G28130	AT1G50180	AT2G07080	AT1G20900	AT1G20880	AT1G48100	AT3G06770	AT1G18980	AT1G26930
AT2G15490	AT1G29470	AT1G51700	AT2G07600	AT1G20925	AT1G23540	AT1G49630	AT3G06850	AT1G19220	AT1G27020
AT2G18680	AT1G30290	AT1G51940	AT2G07732	AT1G20970	AT1G23800	AT1G49770	AT3G07010	AT1G19550	AT1G27190
AT2G25110	AT1G30570	AT1G53130	AT2G10940	AT1G21070	AT1G24800	AT1G50180	AT3G12610	AT1G19570	AT1G27670
AT2G26530	AT1G31660	AT1G54050	AT2G14890	AT1G21130	AT1G24851	AT1G51500	AT3G15540	AT1G19750	AT1G28290
AT2G26560	AT1G32190	AT1G55960	AT2G17880	AT1G21350	AT1G24881	AT1G51700	AT3G15630	AT1G20020	AT1G28440
AT2G32190	AT1G33470	AT1G56170	AT2G19660	AT1G21480	AT1G25025	AT1G54050	AT3G18530	AT1G20340	AT1G28580
AT2G34430	AT1G45000	AT1G56300	AT2G20724	AT1G22070	AT1G25112	AT1G56170	AT3G20340	AT1G20450	AT1G29170
AT2G35980	AT1G47720	AT1G59860	AT2G21660	AT1G22370	AT1G25180	AT1G59860	AT3G20470	AT1G20650	AT1G29280
AT2G38870	AT1G48410	AT1G61340	AT2G25490	AT1G22400	AT1G25230	AT1G61340	AT3G26740	AT1G20900	AT1G29390
AT2G39200	AT1G48480	AT1G62570	AT2G26710	AT1G22630	AT1G26761	AT1G63090	AT3G33000	AT1G20925	AT1G29395
AT2G41090	AT1G49380	AT1G62690	AT2G27050	AT1G22700	AT1G26850	AT1G63690	AT3G33002	AT1G20940	AT1G30370
AT2G43510	AT1G49390	AT1G66080	AT2G28120	AT1G22750	AT1G26930	AT1G63840	AT3G43850	AT1G21065	AT1G31580
AT2G43610	AT1G49475	AT1G66090	AT2G28820	AT1G22920	AT1G27030	AT1G64620	AT3G47340	AT1G21480	AT1G47750
AT2G43920	AT1G49630	AT1G66330	AT2G35230	AT1G26810	AT1G27220	AT1G65510	AT3G48360	AT1G22370	AT1G48240
AT2G44370	AT1G49650	AT1G67030	AT2G37630	AT1G26910	AT1G27670	AT1G65590	AT3G48390	AT1G22630	AT1G48480
AT2G46750	AT1G49670	AT1G68620	AT2G37640	AT1G26970	AT1G27950	AT1G66080	AT3G48400	AT1G22750	AT1G49130
AT2G47730	AT1G51500	AT1G68840	AT2G38120	AT1G27480	AT1G28290	AT1G66090	AT3G49110	AT1G22920	AT1G53020
AT3G01570	AT1G54360	AT1G69500	AT2G40610	AT1G28140	AT1G28330	AT1G66330	AT3G49620	AT1G23200	AT1G54630
AT3G09270	AT1G54540	AT1G70420	AT2G42380	AT1G29110	AT1G28580	AT1G66760	AT3G51810	AT1G24600	AT1G55110
AT3G12580	AT1G58235	AT1G71030	AT2G42870	AT1G29520	AT1G29250	AT1G67030	AT3G60140	AT1G26110	AT1G55330
AT3G16150	AT1G62860	AT1G71500	AT2G44130	AT1G29790	AT1G29280	AT1G68620	AT3G60390	AT1G26810	AT1G56220
AT3G22235	AT1G63690	AT1G72610	AT2G44140	AT1G29910	AT1G29390	AT1G68840	AT3G61460	AT1G26880	AT1G57680
AT3G22240	AT1G65510	AT1G73480	AT2G45590	AT1G29920	AT1G29395	AT1G69500	AT4G01410	AT1G26910	AT1G58180
AT3G22890	AT1G65540	AT1G73500	AT2G46520	AT1G29930	AT1G30290	AT1G70020	AT4G03510	AT1G27130	AT1G58430
AT3G23250	AT1G65580	AT1G73650	AT2G46970	AT1G29980	AT1G32190	AT1G70330	AT4G08950	AT1G27135	AT1G59840
AT3G28210	AT1G65590	AT1G74310	AT3G02468	AT1G30150	AT1G33800	AT1G70420	AT4G12480	AT1G27320	AT1G60740
AT3G28930	AT1G66150	AT1G75270	AT3G02470	AT1G30190	AT1G35260	AT1G70610	AT4G14630	AT1G27760	AT1G61250
AT3G28940	AT1G67280	AT1G75690	AT3G03820	AT1G30360	AT1G43580	AT1G70700	AT4G16515	AT1G27930	AT1G62940
AT3G44300	AT1G68530	AT1G75810	AT3G03830	AT1G30380	AT1G47750	AT1G71500	AT4G17460	AT1G28140	AT1G65130
AT3G46080	AT1G69360	AT1G76070	AT3G04290	AT1G30520	AT1G48480	AT1G72010	AT4G18510	AT1G29520	AT1G65280
AT3G48640	AT1G70020	AT1G76080	AT3G06130	AT1G30680	AT1G49130	AT1G72416	AT4G19420	AT1G29790	AT1G65845
AT3G49110	AT1G70330	AT1G76680	AT3G06770	AT1G30700	AT1G49310	AT1G72880	AT4G23870	AT1G29910	AT1G66180
AT3G49620	AT1G72010	AT1G76980	AT3G06850	AT1G32320	AT1G49350	AT1G73480	AT4G25260	AT1G29920	AT1G66690
AT3G51660	AT1G72150	AT1G78070	AT3G07010	AT1G32990	AT1G49380	AT1G73500	AT4G28240	AT1G29930	AT1G66700
AT3G51810	AT1G72880	AT1G78100	AT3G12610	AT1G33110	AT1G49390	AT1G74310	AT4G33610	AT1G29980	AT1G67250
AT3G54040	AT1G73480	AT1G78380	AT3G13750	AT1G34440	AT1G49630	AT1G75270	AT4G34760	AT1G30150	AT1G69710
AT3G54640	AT1G74510	AT1G78510	AT3G15450	AT1G35160	AT1G53020	AT1G76080	AT4G35770	AT1G30290	AT1G69890
AT3G59930	AT1G74960	AT1G78600	AT3G15510	AT1G42550	AT1G54450	AT1G76600	AT4G36670	AT1G30360	AT1G69930
AT3G62600	AT1G75500	AT1G79040	AT3G15540	AT1G43160	AT1G54570	AT1G76680	AT4G38470	AT1G30380	AT1G69940
AT4G02520	AT1G75680	AT1G79160	AT3G15630	AT1G44020	AT1G54630	AT1G76980	AT4G39070	AT1G31660	AT1G70990
AT4G11420	AT1G75780	AT1G79505	AT3G16150	AT1G44960	AT1G56090	AT1G77450	AT5G01075	AT1G32049	AT1G71410
AT4G12480	AT1G75800	AT1G79510	AT3G18530	AT1G47128	AT1G56220	AT1G78070	AT5G01210	AT1G32320	AT1G71970
AT4G14630	AT1G77120	AT1G79550	AT3G19553	AT1G47860	AT1G58180	AT1G78100	AT5G01215	AT1G32340	AT1G72230
AT4G20860	AT1G77760	AT1G79920	AT3G28180	AT1G48030	AT1G58235	AT1G78380	AT5G02260	AT1G33110	AT1G73120
AT4G22710	AT1G78660	AT2G04030	AT3G28860	AT1G48100	AT1G58370	AT1G78510	AT5G02760	AT1G34440	AT1G73220
AT4G25810	AT1G79550	AT2G05070	AT3G30775	AT1G48350	AT1G59620	AT1G78600	AT5G07000	AT1G35140	AT1G74660
AT4G30280	AT1G80380	AT2G05620	AT3G32990	AT1G48460	AT1G59840	AT1G79410	AT5G14410	AT1G35160	AT1G74670
AT4G33050	AT2G01010	AT2G07640	AT3G33002	AT1G48570	AT1G60740	AT1G79550	AT5G18290	AT1G43160	AT1G75500
AT4G33610	AT2G01020	AT2G15490	AT3G41768	AT1G48650	AT1G61250	AT1G79920	AT5G18600	AT1G44020	AT1G75750
AT4G34150	AT2G01420	AT2G16430	AT3G43850	AT1G48920	AT1G62860	AT2G01010	AT5G20250	AT1G44960	AT1G75780
AT4G34630	AT2G01570	AT2G17220	AT3G47340	AT1G51310	AT1G65845	AT2G04030	AT5G22920	AT1G45000	AT1G76160
AT4G36500	AT2G02180	AT2G18680	AT3G48360	AT1G51940	AT1G66180	AT2G05070	AT5G22940	AT1G47128	AT1G76820
AT4G36670	AT2G04780	AT2G19310	AT3G48390	AT1G52615	AT1G66350	AT2G12190	AT5G25240	AT1G47720	AT1G76825
AT4G37390	AT2G05810	AT2G21130	AT3G48400	AT1G52780	AT1G67280	AT2G15490	AT5G40451	AT1G48100	AT1G76930
AT4G39950	AT2G10940	AT2G21330	AT3G48970	AT1G53050	AT1G69710	AT2G16280	AT5G43700	AT1G48570	AT1G77210
AT5G01610	AT2G14840	AT2G21560	AT3G59940	AT1G53240	AT1G69940	AT2G17120	AT5G44260	AT1G49475	AT1G77380
AT5G06300	AT2G14890	AT2G23110	AT3G60070	AT1G53670	AT1G70900	AT2G19310	AT5G53660	AT1G49630	AT1G78150
AT5G06320	AT2G15560	AT2G23118	AT3G60140	AT1G53800	AT1G70910	AT2G21330	AT5G53980	AT1G49650	AT1G78240
AT5G11670	AT2G15620	AT2G23120	AT3G60390	AT1G53801	AT1G70990	AT2G24540	AT5G61590	AT1G49770	AT1G78260
AT5G12930	AT2G16060	AT2G24540	AT3G60530	AT1G55152	AT1G71970	AT2G24545	AT5G64290	AT1G50280	AT1G79720
AT5G13190	AT2G16280	AT2G24545	AT3G61460	AT1G55740	AT1G72150	AT2G25450	AT5G64620	AT1G51940	AT1G79750
AT5G13220	AT2G17440	AT2G25450	AT3G62660	AT1G55960	AT1G72200	AT2G25490	ATCG00220	AT1G52615	AT2G01100
AT5G20230	AT2G17980	AT2G26150	AT4G00720	AT1G56190	AT1G72230	AT2G26150	ATCG00740	AT1G53320	AT2G02080
AT5G25250	AT2G18270	AT2G26530	AT4G01410	AT1G56300	AT1G73120	AT2G26530	ATCG00810	AT1G53670	AT2G02130
AT5G26690	AT2G20960	AT2G29340	AT4G03510	AT1G56340	AT1G73220	AT2G27050	AT1G03090	AT1G53870	AT2G03890
AT5G27760	AT2G21140	AT2G29420	AT4G12420	AT1G58300	AT1G73260	AT2G28000	AT1G03100	AT1G53890	AT2G06850
AT5G28540	AT2G22122	AT2G29450	AT4G15530	AT1G60600	AT1G74660	AT2G29420	AT1G11120	AT1G53910	AT2G07080
AT5G33355	AT2G22270	AT2G29500	AT4G16515	AT1G61520	AT1G75180	AT2G29450	AT1G14920	AT1G54050	AT2G07180
AT5G35525	AT2G23060	AT2G29650	AT4G17460	AT1G61820	AT1G75500	AT2G29500	AT1G15040	AT1G54360	AT2G14890
AT5G35935	AT2G24270	AT2G30040	AT4G19160	AT1G62260	AT1G75540	AT2G29650	AT1G17810	AT1G55740	AT2G15170
AT5G43570	AT2G25490	AT2G30390	AT4G19420	AT1G62380	AT1G75780	AT2G29980	AT1G31810	AT1G55910	AT2G15220
AT5G44120	AT2G26140	AT2G30520	AT4G22190	AT1G62570	AT1G77330	AT2G30040	AT1G31817	AT1G55960	AT2G17230
AT5G44585	AT2G26250	AT2G31560	AT4G22810	AT1G62780	AT1G77380	AT2G30520	AT1G52730	AT1G56300	AT2G17550
AT5G47220	AT2G26710	AT2G32120	AT4G23870	AT1G62950	AT1G77450	AT2G30690	AT1G52740	AT1G58235	AT2G17880
AT5G48540	AT2G27050	AT2G32190	AT4G24230	AT1G62960	AT1G78260	AT2G32120	AT1G58210	AT1G59860	AT2G18420
AT5G54810	AT2G28320	AT2G32560	AT4G25260	AT1G63770	AT1G80160	AT2G32560	AT1G64640	AT1G60190	AT2G19660
AT5G59820	AT2G28670	AT2G33250	AT4G25580	AT1G65260	AT1G80240	AT2G34420	AT1G64960	AT1G61340	AT2G20724
AT5G61790	AT2G28671	AT2G34420	AT4G27870	AT1G65450	AT2G01010	AT2G34460	AT1G67910	AT1G61520	AT2G22980
AT1G05680	AT2G28780	AT2G34460	AT4G28240	AT1G66330	AT2G01020	AT2G36460	AT1G68520	AT1G62260	AT2G23240
AT1G13330	AT2G28910	AT2G35930	AT4G28260	AT1G67020	AT2G01080	AT2G36630	AT1G72180	AT1G62950	AT2G24765
AT1G13520	AT2G29980	AT2G36460	AT4G30190	AT1G67500	AT2G01100	AT2G36870	AT2G03640	AT1G63690	AT2G25000
AT1G18390	AT2G30210	AT2G36630	AT4G33150	AT1G67510	AT2G02080	AT2G36950	AT2G05380	AT1G65260	AT2G25800
AT1G64960	AT2G32300	AT2G36870	AT4G34030	AT1G68570	AT2G04570	AT2G37970	AT2G20670	AT1G65510	AT2G26300
AT1G67980	AT2G33990	AT2G37970	AT4G34760	AT1G69170	AT2G04780	AT2G39730	AT3G25717	AT1G65590	AT2G28200
AT1G74590	AT2G34080	AT2G39200	AT4G35720	AT1G69490	AT2G06850	AT2G40140	AT3G26510	AT1G66080	AT2G28820
AT2G05380	AT2G34300	AT2G39250	AT4G35770	AT1G69500	AT2G07180	AT2G40900	AT3G29370	AT1G66330	AT2G29020
AT2G18670	AT2G35945	AT2G39400	AT4G38470	AT1G70580	AT2G12462	AT2G41090	AT3G45290	AT1G67020	AT2G31190
AT2G18690	AT2G36950	AT2G39730	AT4G38770	AT1G70610	AT2G14840	AT2G41250	AT3G45300	AT1G67030	AT2G31560
AT2G32020	AT2G37040	AT2G39800	AT4G38860	AT1G71260	AT2G14890	AT2G41380	AT3G50440	AT1G67170	AT2G31980
AT2G43590	AT2G37220	AT2G40080	AT4G39070	AT1G71500	AT2G16060	AT2G41410	AT3G50770	AT1G68490	AT2G31981
AT2G44360	AT2G37630	AT2G40140	AT4G39660	AT1G72610	AT2G17370	AT2G42100	AT4G10020	AT1G68570	AT2G34490
AT2G44790	AT2G37640	AT2G40170	AT5G01210	AT1G73480	AT2G17710	AT2G43340	AT4G27440	AT1G68620	AT2G34770
AT3G13437	AT2G38120	AT2G40900	AT5G01215	AT1G73650	AT2G17880	AT2G43630	AT4G31970	AT1G69170	AT2G35190
AT3G13440	AT2G39130	AT2G41090	AT5G01330	AT1G73920	AT2G18196	AT2G44130	AT4G32480	AT1G69500	AT2G35230
AT3G13610	AT2G39720	AT2G41250	AT5G01710	AT1G73990	AT2G18440	AT2G44140	AT4G36660	AT1G70020	AT2G35980
AT3G50770	AT2G40610	AT2G41380	AT5G01712	AT1G74070	AT2G19660	AT2G46340	AT4G38480	AT1G70330	AT2G36050
AT4G14365	AT2G42100	AT2G42975	AT5G02260	AT1G74850	AT2G19760	AT2G46500	AT5G14920	AT1G70490	AT2G37130
AT4G22690	AT2G42380	AT2G43340	AT5G02890	AT1G75350	AT2G19970	AT2G46790	AT5G18050	AT1G70580	AT2G38120
AT4G36660	AT2G43050	AT2G43630	AT5G03150	AT1G75690	AT2G20120	AT2G46830	AT5G47370	AT1G70610	AT2G39180
AT4G37520	AT2G44130	AT2G46340	AT5G04530	AT1G76080	AT2G20130	AT2G47180	AT5G48900	AT1G70700	AT2G40170
AT4G39952	AT2G44140	AT2G46735	AT5G05170	AT1G77510	AT2G20724	AT2G47730	ATCG00030	AT1G71330	AT2G40610
AT5G01595	AT2G45470	AT2G46790	AT5G06043	AT1G77760	AT2G21140	AT3G01060	ATCG00040	AT1G71500	AT2G41090
AT5G01600	AT2G45540	AT2G46830	AT5G07000	AT1G78070	AT2G22122	AT3G01290	ATCG00150	AT1G72010	AT2G41110
AT5G01620	AT2G46370	AT2G47180	AT5G10430	AT1G78510	AT2G24150	AT3G02380	ATCG00160	AT1G72150	AT2G41260
AT5G06860	AT2G46500	AT2G47270	AT5G10960	AT1G78570	AT2G24765	AT3G02468	ATCG00170	AT1G72800	AT2G41740
AT5G06865	AT2G46520	AT2G47730	AT5G14120	AT1G78590	AT2G25000	AT3G02470	ATCG00360	AT1G72880	AT2G41820
AT5G06870	AT2G46740	AT3G01060	AT5G16150	AT1G78600	AT2G25490	AT3G02880	ATCG00430	AT1G73920	AT2G41830
AT5G13530	AT2G46830	AT3G02380	AT5G19120	AT1G78630	AT2G26250	AT3G02910	ATCG00440	AT1G73990	AT2G41840
AT5G25450	AT2G47770	AT3G02910	AT5G20250	AT1G78720	AT2G26695	AT3G03990	ATCG00470	AT1G74310	AT2G42010
ATCG00670	AT3G02130	AT3G03990	AT5G22920	AT1G78995	AT2G26710	AT3G04010	ATCG00480	AT1G74960	AT2G42320
	AT3G02360	AT3G04010	AT5G22940	AT1G79040	AT2G27050	AT3G04140	ATCG00540	AT1G75280	AT2G42580
	AT3G02450	AT3G04140	AT5G25100	AT1G79490	AT2G27830	AT3G07090	ATCG00600	AT1G75690	AT2G42840
	AT3G02468	AT3G07090	AT5G26740	AT1G79505	AT2G27860	AT3G07700	ATCG00670	AT1G76080	AT2G42870
	AT3G02470	AT3G08590	AT5G28920	AT1G79510	AT2G28200	AT3G08590	ATCG00780	AT1G76180	AT2G42890
	AT3G02880	AT3G08970	AT5G42940	AT1G79920	AT2G28780	AT3G08970	ATCG00790	AT1G76680	AT2G43050
	AT3G06130	AT3G09350	AT5G44020	AT1G80030	AT2G28910	AT3G09350	ATCG00800	AT1G77000	AT2G43150
	AT3G06780	AT3G09520	AT5G44260	AT2G01110	AT2G29020	AT3G09790	ATCG00905	AT1G77120	AT2G43510
	AT3G07270	AT3G10020	AT5G49720	AT2G01290	AT2G31560	AT3G10020	ATCG01000	AT1G77450	AT2G43535
	AT3G07350	AT3G10910	AT5G53660	AT2G01850	AT2G31980	AT3G10910	ATCG01130	AT1G77760	AT2G43610
	AT3G07700	AT3G10912	AT5G54190	AT2G02100	AT2G31981	AT3G10912	ATCG01230	AT1G78070	AT2G44150
	AT3G07780	AT3G11820	AT5G54380	AT2G02740	AT2G34770	AT3G10930		AT1G78380	AT2G44370
	AT3G07810	AT3G12320	AT5G56870	AT2G03140	AT2G35190	AT3G10985		AT1G78510	AT2G44610
	AT3G11410	AT3G12580	AT5G60680	AT2G03310	AT2G35760	AT3G11410		AT1G78570	AT2G45470
	AT3G11700	AT3G13470	AT5G61590	AT2G04030	AT2G36120	AT3G12320		AT1G78590	AT2G45590
	AT3G12610	AT3G14200	AT5G63160	AT2G04350	AT2G36220	AT3G12580		AT1G78600	AT2G46330
	AT3G12700	AT3G14280	AT5G63190	AT2G05070	AT2G36320	AT3G13470		AT1G78660	AT2G46600
	AT3G13750	AT3G14420	AT5G63650	AT2G05620	AT2G36900	AT3G13750		AT1G78720	AT2G46970
	AT3G14100	AT3G14690	AT5G64290	AT2G06520	AT2G37130	AT3G14100		AT1G79040	AT2G46990
	AT3G15450	AT3G15670	AT5G64320	AT2G12400	AT2G37170	AT3G14200		AT1G79505	AT2G47070
	AT3G15540	AT3G15760	ATCG00220	AT2G13360	AT2G37180	AT3G14420		AT1G79510	AT3G01570
	AT3G16390	AT3G16050	ATCG00350	AT2G15620	AT2G37330	AT3G14690		AT1G79550	AT3G02770
	AT3G16560	AT3G16350	ATCG00740	AT2G15890	AT2G37410	AT3G15210		AT1G80110	AT3G03820
	AT3G16910	AT3G17110	ATCG00750	AT2G16400	AT2G37630	AT3G15760		AT1G80380	AT3G04910
	AT3G17520	AT3G17609	ATCG00760	AT2G16430	AT2G37640	AT3G16050		AT2G01010	AT3G05020
	AT3G18060	AT3G17800	ATCG00810	AT2G17220	AT2G37750	AT3G16350		AT2G01110	AT3G06750
	AT3G18490	AT3G17930	ATCG01090	AT2G17240	AT2G38120	AT3G16720		AT2G01890	AT3G06770
	AT3G19553	AT3G19450	AT1G03090	AT2G18900	AT2G38400	AT3G16910		AT2G02100	AT3G07010
	AT3G19930	AT3G21220	AT1G03100	AT2G18940	AT2G38530	AT3G17040		AT2G02400	AT3G07460
	AT3G22968	AT3G21390	AT1G09750	AT2G19870	AT2G38750	AT3G17110		AT2G04030	AT3G07580
	AT3G22970	AT3G21560	AT1G11120	AT2G20020	AT2G39180	AT3G17609		AT2G04350	AT3G08030
	AT3G23820	AT3G21890	AT1G14920	AT2G20990	AT2G40008	AT3G17800		AT2G05070	AT3G11280
	AT3G24250	AT3G22370	AT1G15040	AT2G21330	AT2G40170	AT3G19450		AT2G05620	AT3G11490
	AT3G24420	AT3G22840	AT1G15690	AT2G21385	AT2G40610	AT3G19553		AT2G06520	AT3G11600
	AT3G25690	AT3G22845	AT1G15750	AT2G21640	AT2G41090	AT3G21560		AT2G07640	AT3G12320
	AT3G27260	AT3G22890	AT1G21980	AT2G21660	AT2G41110	AT3G21890		AT2G12190	AT3G12610
	AT3G28040	AT3G23400	AT1G22530	AT2G24540	AT2G41190	AT3G22370		AT2G15560	AT3G12700
	AT3G28860	AT3G23810	AT1G31810	AT2G24545	AT2G42100	AT3G22840		AT2G15620	AT3G13450
	AT3G28910	AT3G23920	AT1G31817	AT2G24820	AT2G42840	AT3G23400		AT2G15890	AT3G13520
	AT3G30775	AT3G23990	AT1G33050	AT2G25450	AT2G42870	AT3G23810		AT2G16260	AT3G14240
	AT3G41768	AT3G24170	AT1G52730	AT2G26140	AT2G42890	AT3G23920		AT2G16280	AT3G15353
	AT3G41979	AT3G24500	AT1G52740	AT2G26280	AT2G43050	AT3G24170		AT2G17440	AT3G15356
	AT3G45100	AT3G25730	AT1G58210	AT2G26500	AT2G43535	AT3G24420		AT2G19310	AT3G15510
	AT3G45310	AT3G25740	AT1G64628	AT2G26690	AT2G44130	AT3G24500		AT2G20990	AT3G15540
	AT3G45780	AT3G28210	AT1G64630	AT2G27680	AT2G44140	AT3G30775		AT2G21010	AT3G16150
	AT3G46590	AT3G44100	AT1G64640	AT2G28000	AT2G44610	AT3G41768		AT2G21130	AT3G16370
	AT3G48000	AT3G44735	AT1G67910	AT2G29340	AT2G45210	AT3G44735		AT2G21330	AT3G16660
	AT3G48520	AT3G46230	AT1G70710	AT2G29360	AT2G45470	AT3G46230		AT2G21640	AT3G16950
	AT3G51130	AT3G46620	AT1G72180	AT2G29650	AT2G46330	AT3G46600		AT2G21660	AT3G17440
	AT3G51950	AT3G47470	AT1G76460	AT2G30040	AT2G46600	AT3G46620		AT2G23118	AT3G18200
	AT3G55430	AT3G50970	AT1G79360	AT2G30390	AT2G46780	AT3G47470		AT2G23120	AT3G18530
	AT3G56050	AT3G51660	AT2G05440	AT2G30490	AT2G46830	AT3G47500		AT2G24270	AT3G18830
	AT3G56360	AT3G51920	AT2G05520	AT2G30520	AT2G46970	AT3G49160		AT2G24540	AT3G19390
	AT3G57400	AT3G53810	AT2G15090	AT2G31010	AT2G46990	AT3G54890		AT2G24545	AT3G19540
	AT3G57990	AT3G54890	AT2G20670	AT2G31070	AT2G47770	AT3G54990		AT2G24820	AT3G19820
	AT3G59940	AT3G54990	AT2G21390	AT2G31370	AT2G47930	AT3G55800		AT2G25450	AT3G20340
	AT3G60530	AT3G55980	AT2G23170	AT2G31660	AT3G01290	AT3G55980		AT2G25490	AT3G20470
	AT3G60610	AT3G56260	AT2G33770	AT2G31810	AT3G01400	AT3G56260		AT2G26140	AT3G20510
	AT3G61430	AT3G57020	AT2G35170	AT2G31840	AT3G01520	AT3G57020		AT2G26150	AT3G22235
	AT3G61580	AT3G57450	AT2G35880	AT2G32480	AT3G02468	AT3G57530		AT2G26280	AT3G22240
	AT3G61790	AT3G59400	AT2G47780	AT2G32510	AT3G02470	AT3G59400		AT2G26500	AT3G22960
	AT3G62660	AT3G61220	AT3G21090	AT2G33180	AT3G02550	AT3G61220		AT2G26690	AT3G23030
	AT3G63500	AT3G61890	AT3G26510	AT2G33210	AT3G02770	AT3G61750		AT2G27050	AT3G23250
	AT4G00720	AT3G62260	AT3G29370	AT2G33250	AT3G03820	AT3G62260		AT2G28320	AT3G23730
	AT4G01050	AT4G02920	AT3G48560	AT2G34420	AT3G04730	AT4G00720		AT2G29450	AT3G23760
	AT4G01330	AT4G04210	AT3G51550	AT2G34430	AT3G04880	AT4G01050		AT2G29500	AT3G24250
	AT4G01950	AT4G08455	AT3G52060	AT2G34460	AT3G05020	AT4G01950		AT2G29650	AT3G26520
	AT4G02280	AT4G09750	AT3G57800	AT2G35130	AT3G05920	AT4G02410		AT2G30040	AT3G26810
	AT4G02350	AT4G10040	AT4G02290	AT2G35410	AT3G05950	AT4G02715		AT2G30390	AT3G28180
	AT4G02510	AT4G11360	AT4G12570	AT2G36290	AT3G06130	AT4G02920		AT2G30490	AT3G28200
	AT4G02715	AT4G11570	AT4G27440	AT2G36390	AT3G06455	AT4G05310		AT2G30520	AT3G28940
	AT4G08160	AT4G12400	AT4G32300	AT2G36630	AT3G06750	AT4G09150		AT2G30690	AT3G43430
	AT4G09630	AT4G12720	AT4G32410	AT2G36835	AT3G06770	AT4G10040		AT2G31070	AT3G43810
	AT4G11211	AT4G12800	AT4G36690	AT2G36870	AT3G07010	AT4G11310		AT2G31660	AT3G43850
	AT4G11260	AT4G13010	AT4G37870	AT2G37220	AT3G07460	AT4G11360		AT2G32120	AT3G44300
	AT4G11310	AT4G13180	AT4G38480	AT2G37450	AT3G08030	AT4G11570		AT2G32190	AT3G44735
	AT4G12730	AT4G13930	AT5G01240	AT2G37970	AT3G10985	AT4G12400		AT2G32480	AT3G45970
	AT4G14960	AT4G15630	AT5G07440	AT2G38870	AT3G11600	AT4G12720		AT2G32510	AT3G45980
	AT4G15530	AT4G15760	AT5G08520	AT2G39730	AT3G11700	AT4G13180		AT2G33150	AT3G47210
	AT4G15990	AT4G15920	AT5G22740	AT2G39800	AT3G12320	AT4G13930		AT2G33250	AT3G47510
	AT4G16190	AT4G17090	AT5G23210	AT2G40080	AT3G12610	AT4G15430		AT2G33380	AT3G48380
	AT4G17340	AT4G18197	AT5G25460	AT2G40140	AT3G12700	AT4G15530		AT2G33830	AT3G48390
	AT4G18120	AT4G18810	AT5G25757	AT2G40340	AT3G12710	AT4G15630		AT2G34420	AT3G48400
	AT4G18710	AT4G20860	AT5G25760	AT2G40360	AT3G13520	AT4G15760		AT2G34430	AT3G48970
	AT4G20110	AT4G21320	AT5G28919	AT2G40490	AT3G13720	AT4G16190		AT2G34460	AT3G49110
	AT4G20360	AT4G21870	AT5G47370	AT2G40840	AT3G14100	AT4G16980		AT2G34630	AT3G49360
	AT4G22670	AT4G22240	AT5G48900	AT2G41000	AT3G15353	AT4G17090		AT2G35900	AT3G49601
	AT4G23100	AT4G23180	ATCG00280	AT2G41660	AT3G15356	AT4G18197		AT2G36290	AT3G49620
	AT4G23670	AT4G23570	ATCG00360	AT2G42770	AT3G15450	AT4G18810		AT2G36630	AT3G49810
	AT4G24220	AT4G23990	ATCG00780	AT2G46340	AT3G15510	AT4G21320		AT2G36770	AT3G51670
	AT4G24230	AT4G24960	ATCG00790	AT2G46450	AT3G15540	AT4G22670		AT2G36870	AT3G51810
	AT4G24480	AT4G25050	ATCG00800	AT2G46750	AT3G15670	AT4G23100		AT2G36895	AT3G51880
	AT4G24800	AT4G25130	ATCG00830	AT2G46820	AT3G16150	AT4G23180		AT2G36950	AT3G53610
	AT4G25580	AT4G25810	ATCG01100	AT2G47270	AT3G16770	AT4G23570		AT2G37040	AT3G53730
	AT4G25640	AT4G25830	ATCG01310	AT2G47390	AT3G18200	AT4G24960		AT2G37220	AT3G54000
	AT4G25780	AT4G26850	ATMG01320	AT2G47460	AT3G18530	AT4G25200		AT2G37970	AT3G54150
	AT4G25880	AT4G27280		AT2G47890	AT3G19390	AT4G25640		AT2G38480	AT3G54640
	AT4G27430	AT4G27310		AT3G01060	AT3G19553	AT4G25830		AT2G39570	AT3G56240
	AT4G27500	AT4G27410		AT3G01440	AT3G19680	AT4G26850		AT2G39730	AT3G57550
	AT4G27880	AT4G27520		AT3G01480	AT3G19820	AT4G27280		AT2G39800	AT3G57930
	AT4G29020	AT4G27657		AT3G01500	AT3G20340	AT4G27310		AT2G40080	AT3G58120
	AT4G32020	AT4G27700		AT3G02730	AT3G20470	AT4G27520		AT2G40140	AT3G60070
	AT4G32070	AT4G28290		AT3G02910	AT3G20830	AT4G27657		AT2G40340	AT3G60320
	AT4G32760	AT4G28480		AT3G03710	AT3G21720	AT4G28290		AT2G40840	AT3G60390
	AT4G33150	AT4G28660		AT3G03780	AT3G22960	AT4G28480		AT2G41000	AT3G60530
	AT4G34460	AT4G28740		AT3G04140	AT3G23030	AT4G28660		AT2G41660	AT3G61460
	AT4G34710	AT4G30280		AT3G05880	AT3G23730	AT4G28740		AT2G42100	AT3G61640
	AT4G34760	AT4G30470		AT3G06510	AT3G23880	AT4G30470		AT2G42540	AT3G62650
	AT4G35470	AT4G33010		AT3G06530	AT3G24250	AT4G32020		AT2G43018	AT3G62720
	AT4G35720	AT4G33050		AT3G07700	AT3G24300	AT4G33010		AT2G43020	AT4G00400
	AT4G36760	AT4G34150		AT3G07770	AT3G24927	AT4G34131		AT2G43710	AT4G01250
	AT4G37650	AT4G34610		AT3G08590	AT3G26520	AT4G34138		AT2G44130	AT4G01410
	AT4G38770	AT4G34630		AT3G09220	AT3G26760	AT4G34150		AT2G44140	AT4G02520
	AT4G38970	AT4G34740		AT3G09260	AT3G28180	AT4G34710		AT2G45550	AT4G08950
	AT4G39780	AT4G36500		AT3G09350	AT3G28860	AT4G34740		AT2G45560	AT4G09460
	AT5G01710	AT4G36530		AT3G09390	AT3G28910	AT4G36500		AT2G46100	AT4G10030
	AT5G01712	AT4G37200		AT3G09520	AT3G29575	AT4G36760		AT2G46340	AT4G12110
	AT5G01830	AT4G37240		AT3G09650	AT3G41768	AT4G36988		AT2G46370	AT4G12420
	AT5G02310	AT4G38550		AT3G10970	AT3G41979	AT4G36990		AT2G46500	AT4G12480
	AT5G02770	AT4G38740		AT3G11170	AT3G43430	AT4G38740		AT2G46520	AT4G12730
	AT5G04200	AT4G39670		AT3G11630	AT3G43850	AT4G38770		AT2G46680	AT4G14440
	AT5G04530	AT4G39730		AT3G12580	AT3G44300	AT4G38970		AT2G47180	AT4G14630
	AT5G05170	AT5G01300		AT3G12930	AT3G45970	AT5G01410		AT2G47270	AT4G14720
	AT5G05440	AT5G01410		AT3G13470	AT3G45980	AT5G02120		AT2G47460	AT4G14900
	AT5G06043	AT5G01820		AT3G14067	AT3G47210	AT5G02270		AT2G47730	AT4G14960
	AT5G08530	AT5G02120		AT3G14415	AT3G47340	AT5G03210		AT2G47770	AT4G16500
	AT5G08610	AT5G02270		AT3G14420	AT3G47510	AT5G03990		AT2G47890	AT4G16515
	AT5G09440	AT5G02280		AT3G14690	AT3G49360	AT5G04830		AT3G01060	AT4G16670
	AT5G10550	AT5G02490		AT3G14900	AT3G49810	AT5G05410		AT3G01100	AT4G17460
	AT5G10960	AT5G03210		AT3G14930	AT3G50260	AT5G06043		AT3G01500	AT4G18197
	AT5G11000	AT5G03380		AT3G15000	AT3G50330	AT5G06290		AT3G02360	AT4G18510
	AT5G11580	AT5G03990		AT3G15354	AT3G50800	AT5G06530		AT3G02468	AT4G21960
	AT5G12890	AT5G04830		AT3G16000	AT3G51670	AT5G08530		AT3G02470	AT4G22190
	AT5G12940	AT5G05290		AT3G16350	AT3G51730	AT5G10830		AT3G02480	AT4G22470
	AT5G13810	AT5G05410		AT3G17040	AT3G51880	AT5G11110		AT3G02730	AT4G22710
	AT5G14040	AT5G06290		AT3G17330	AT3G53610	AT5G11260		AT3G02910	AT4G22810
	AT5G14120	AT5G06320		AT3G17510	AT3G54000	AT5G12030		AT3G03341	AT4G23470
	AT5G14950	AT5G06530		AT3G17609	AT3G54080	AT5G12860		AT3G03440	AT4G23700
	AT5G15020	AT5G08040		AT3G17930	AT3G55500	AT5G13630		AT3G04010	AT4G23770
	AT5G16150	AT5G08050		AT3G18390	AT3G55770	AT5G14120		AT3G04060	AT4G23820
	AT5G16590	AT5G11110		AT3G18890	AT3G56850	AT5G15948		AT3G04140	AT4G23870
	AT5G18200	AT5G11260		AT3G19170	AT3G57550	AT5G15950		AT3G05880	AT4G25260
	AT5G18490	AT5G12860		AT3G19450	AT3G57930	AT5G15970		AT3G06500	AT4G25890
	AT5G18670	AT5G13080		AT3G20100	AT3G58120	AT5G16150		AT3G06510	AT4G26690
	AT5G19120	AT5G13630		AT3G20370	AT3G58500	AT5G16970		AT3G06780	AT4G27730
	AT5G19390	AT5G13930		AT3G21055	AT3G59350	AT5G17230		AT3G07090	AT4G28240
	AT5G20700	AT5G15970		AT3G21390	AT3G59370	AT5G17300		AT3G07270	AT4G28270
	AT5G23750	AT5G16010		AT3G21560	AT3G59940	AT5G18670		AT3G07350	AT4G28640
	AT5G24620	AT5G16970		AT3G21670	AT3G60070	AT5G19850		AT3G07700	AT4G30190
	AT5G25100	AT5G17230		AT3G21890	AT3G60140	AT5G20070		AT3G08590	AT4G30280
	AT5G26030	AT5G17300		AT3G22370	AT3G60250	AT5G20225		AT3G08970	AT4G30290
	AT5G26360	AT5G18670		AT3G22840	AT3G60300	AT5G22060		AT3G09020	AT4G30910
	AT5G28920	AT5G19850		AT3G23400	AT3G60390	AT5G24120		AT3G09350	AT4G31500
	AT5G35090	AT5G19855		AT3G23580	AT3G60530	AT5G24470		AT3G09390	AT4G32460
	AT5G35160	AT5G20070		AT3G23810	AT3G60600	AT5G24850		AT3G09650	AT4G33050
	AT5G35220	AT5G20225		AT3G23920	AT3G61460	AT5G25930		AT3G09790	AT4G33750
	AT5G35370	AT5G20230		AT3G23940	AT3G61640	AT5G26030		AT3G10020	AT4G34200
	AT5G37790	AT5G22060		AT3G25410	AT3G61860	AT5G35320		AT3G10230	AT4G34260
	AT5G40250	AT5G24120		AT3G26060	AT3G61890	AT5G35460		AT3G10910	AT4G34760
	AT5G41400	AT5G24470		AT3G26710	AT3G62290	AT5G37670		AT3G10912	AT4G34770
	AT5G41940	AT5G24850		AT3G27160	AT3G62650	AT5G39050		AT3G11020	AT4G34870
	AT5G42090	AT5G25130		AT3G27180	AT3G62660	AT5G39580		AT3G11170	AT4G34970
	AT5G42870	AT5G25890		AT3G27280	AT4G00355	AT5G40390		AT3G11410	AT4G34980
	AT5G42940	AT5G27760		AT3G27820	AT4G01000	AT5G41400		AT3G11630	AT4G35020
	AT5G43670	AT5G28840		AT3G27830	AT4G01120	AT5G42940		AT3G12120	AT4G35100
	AT5G44020	AT5G35320		AT3G28210	AT4G01250	AT5G43630		AT3G12580	AT4G35750
	AT5G44060	AT5G35460		AT3G29290	AT4G01410	AT5G43850		AT3G12800	AT4G35770
	AT5G44440	AT5G35970		AT3G43600	AT4G01950	AT5G44070		AT3G13224	AT4G36515
	AT5G45480	AT5G37360		AT3G44100	AT4G02380	AT5G44190		AT3G13750	AT4G36540
	AT5G45670	AT5G37670		AT3G44450	AT4G02520	AT5G45340		AT3G14067	AT4G36670
	AT5G46250	AT5G37770		AT3G46230	AT4G08950	AT5G45950		AT3G14100	AT4G37070
	AT5G47050	AT5G38410		AT3G46630	AT4G09460	AT5G46250		AT3G14415	AT4G37250
	AT5G47450	AT5G40390		AT3G46668	AT4G09830	AT5G47230		AT3G14420	AT4G37390
	AT5G47560	AT5G41400		AT3G46670	AT4G11211	AT5G47610		AT3G14595	AT4G38470
	AT5G49360	AT5G43450		AT3G46780	AT4G11310	AT5G47830		AT3G14690	AT4G38520
	AT5G49665	AT5G43630		AT3G47470	AT4G12510	AT5G48540		AT3G15000	AT4G38545
	AT5G49720	AT5G43850		AT3G47860	AT4G12520	AT5G49480		AT3G15210	AT4G38690
	AT5G51210	AT5G44070		AT3G48200	AT4G12730	AT5G49720		AT3G15450	AT4G39070
	AT5G51680	AT5G44190		AT3G48350	AT4G14440	AT5G51440		AT3G15500	AT4G39390
	AT5G51890	AT5G45950		AT3G48420	AT4G14720	AT5G51890		AT3G16350	AT4G39940
	AT5G51980	AT5G47220		AT3G48730	AT4G14960	AT5G52510		AT3G16910	AT4G39950
	AT5G52300	AT5G47230		AT3G48870	AT4G15530	AT5G52640		AT3G17110	AT5G01020
	AT5G52510	AT5G47610		AT3G49160	AT4G16190	AT5G53120		AT3G17510	AT5G01075
	AT5G53250	AT5G47830		AT3G49780	AT4G16500	AT5G54206		AT3G17609	AT5G01090
	AT5G54190	AT5G48540		AT3G50970	AT4G16515	AT5G54270		AT3G17800	AT5G01210
	AT5G54380	AT5G49480		AT3G51820	AT4G16670	AT5G54470		AT3G17930	AT5G01215
	AT5G55970	AT5G51040		AT3G52150	AT4G17170	AT5G54490		AT3G18060	AT5G01330
	AT5G56320	AT5G51440		AT3G52380	AT4G17340	AT5G54960		AT3G19170	AT5G01460
	AT5G57180	AT5G52640		AT3G52430	AT4G17460	AT5G55620		AT3G19450	AT5G01740
	AT5G57460	AT5G53120		AT3G52740	AT4G17730	AT5G55970		AT3G19930	AT5G02020
	AT5G57710	AT5G54170		AT3G53230	AT4G17800	AT5G56010		AT3G20100	AT5G02260
	AT5G58430	AT5G54270		AT3G54050	AT4G17900	AT5G57180		AT3G20370	AT5G02760
	AT5G63190	AT5G54470		AT3G54090	AT4G18510	AT5G58070		AT3G21390	AT5G04530
	AT5G63910	AT5G54490		AT3G54210	AT4G20070	AT5G58750		AT3G21560	AT5G04800
	AT5G64420	AT5G54960		AT3G54420	AT4G21960	AT5G59820		AT3G21670	AT5G07770
	AT5G64440	AT5G55620		AT3G54660	AT4G22190	AT5G61820		AT3G22370	AT5G08330
	AT5G64460	AT5G56010		AT3G54890	AT4G22810	AT5G62020		AT3G22530	AT5G10180
	AT5G66570	AT5G57785		AT3G55330	AT4G23400	AT5G62070		AT3G22840	AT5G10430
	ATCG00350	AT5G58070		AT3G55800	AT4G23470	AT5G62130		AT3G23280	AT5G11950
	ATCG00560	AT5G58590		AT3G56010	AT4G23550	AT5G62430		AT3G23400	AT5G12250
	ATCG00750	AT5G58650		AT3G57020	AT4G23700	AT5G62470		AT3G23810	AT5G12940
	ATCG00760	AT5G58750		AT3G57190	AT4G23770	AT5G63190		AT3G23920	AT5G13010
	ATCG01090	AT5G59400		AT3G57520	AT4G23820	AT5G64300		AT3G24420	AT5G13300
	ATMG01390	AT5G59820		AT3G59400	AT4G23870	AT5G64460		AT3G24500	AT5G13710
	AT1G09310	AT5G61820		AT3G59780	AT4G24510	AT5G64960		AT3G25410	AT5G14000
	AT1G11480	AT5G62020		AT3G61220	AT4G25260	AT5G66460		AT3G26060	AT5G14410
	AT1G12820	AT5G62470		AT3G61870	AT4G25500	AT5G66570		AT3G26710	AT5G14610
	AT1G15690	AT5G64040		AT3G62600	AT4G25580	AT5G67190		AT3G27160	AT5G14740
	AT1G15740	AT5G64960		AT3G63140	AT4G25810	AT1G04220		AT3G27580	AT5G14930
	AT1G15750	AT1G07350		AT3G63160	AT4G27450	AT1G05680		AT3G27820	AT5G15350
	AT1G15820	AT1G07890		AT3G63190	AT4G27990	AT1G07350		AT3G27830	AT5G15830
	AT1G20330	AT1G09340		AT4G00050	AT4G28240	AT1G07890		AT3G27850	AT5G16000
	AT1G20860	AT1G17870		AT4G01050	AT4G28270	AT1G09340		AT3G28210	AT5G16110
	AT1G21980	AT1G18450		AT4G01150	AT4G28640	AT1G10360		AT3G30775	AT5G17330
	AT1G22530	AT1G22770		AT4G01310	AT4G28650	AT1G10370		AT3G41768	AT5G18170
	AT1G27410	AT1G23740		AT4G02260	AT4G29020	AT1G15740		AT3G44100	AT5G18290
	AT1G29970	AT1G27080		AT4G02530	AT4G29190	AT1G15750		AT3G46230	AT5G18590
	AT1G32100	AT1G32690		AT4G02790	AT4G30190	AT1G15820		AT3G46640	AT5G18600
	AT1G34220	AT1G34000		AT4G02920	AT4G30270	AT1G16022		AT3G46668	AT5G18650
	AT1G37130	AT1G57770		AT4G03020	AT4G30280	AT1G16030		AT3G46670	AT5G19190
	AT1G43690	AT1G58020		AT4G03430	AT4G30290	AT1G17147		AT3G46780	AT5G19450
	AT1G44170	AT1G62180		AT4G04350	AT4G30450	AT1G17870		AT3G47470	AT5G19770
	AT1G48300	AT1G67440		AT4G04770	AT4G30670	AT1G18450		AT3G47860	AT5G21930
	AT1G49900	AT1G69526		AT4G04830	AT4G31910	AT1G22530		AT3G48000	AT5G22500
	AT1G53780	AT1G72500		AT4G04850	AT4G32150	AT1G22770		AT3G48350	AT5G22940
	AT1G54100	AT1G74730		AT4G05310	AT4G32460	AT1G23740		AT3G48420	AT5G23530
	AT1G64628	AT1G79270		AT4G09010	AT4G32870	AT1G32100		AT3G48520	AT5G24760
	AT1G64630	AT1G80840		AT4G09650	AT4G33150	AT1G32690		AT3G49160	AT5G25190
	AT1G65960	AT2G15970		AT4G09750	AT4G34710	AT1G34000		AT3G49780	AT5G25250
	AT1G67580	AT2G17210		AT4G11570	AT4G34760	AT1G37130		AT3G50410	AT5G25260
	AT1G67870	AT2G18670		AT4G12310	AT4G34870	AT1G42970		AT3G50970	AT5G25265
	AT1G69740	AT2G20550		AT4G12320	AT4G34970	AT1G44575		AT3G51130	AT5G25510
	AT1G69935	AT2G20560		AT4G12400	AT4G34980	AT1G57770		AT3G51750	AT5G26690
	AT1G71010	AT2G21970		AT4G12800	AT4G35100	AT1G58020		AT3G51820	AT5G26740
	AT1G71340	AT2G22240		AT4G14890	AT4G35720	AT1G62180		AT3G52740	AT5G26850
	AT1G72180	AT2G22500		AT4G15630	AT4G35750	AT1G62750		AT3G53230	AT5G35090
	AT1G73150	AT2G29440		AT4G15920	AT4G35770	AT1G64628		AT3G53990	AT5G35360
	AT1G74020	AT2G32950		AT4G16146	AT4G36780	AT1G64630		AT3G54050	AT5G35525
	AT1G76460	AT2G33255		AT4G16390	AT4G37790	AT1G67440		AT3G54420	AT5G35660
	AT1G77480	AT2G33585		AT4G16920	AT4G38400	AT1G69526		AT3G54890	AT5G36290
	AT1G77490	AT2G38210		AT4G16950	AT4G38545	AT1G69935		AT3G55120	AT5G37260
	AT1G77960	AT2G38220		AT4G17090	AT4G38690	AT1G71960		AT3G55330	AT5G38880
	AT1G79380	AT2G38470		AT4G17330	AT4G38770	AT1G72070		AT3G55430	AT5G40450
	AT1G79650	AT2G41160		AT4G17560	AT4G38800	AT1G72500		AT3G55800	AT5G40451
	AT1G80000	AT2G44750		AT4G18240	AT4G38825	AT1G72660		AT3G56010	AT5G41260
	AT2G01910	AT2G46240		AT4G18480	AT4G38860	AT1G78680		AT3G56260	AT5G42100
	AT2G05520	AT2G46420		AT4G18810	AT4G39070	AT1G78820		AT3G57010	AT5G43700
	AT2G05710	AT2G46670		AT4G20130	AT4G39660	AT1G79270		AT3G57020	AT5G44020
	AT2G07698	AT3G12345		AT4G20860	AT4G40010	AT1G80840		AT3G57190	AT5G44120
	AT2G07715	AT3G17611		AT4G20960	AT5G01020	AT2G05710		AT3G57520	AT5G44260
	AT2G10410	AT3G17790		AT4G21280	AT5G01075	AT2G15970		AT3G59400	AT5G44440
	AT2G11240	AT3G24190		AT4G22890	AT5G01330	AT2G16500		AT3G59940	AT5G44585
	AT2G16500	AT3G25230		AT4G24830	AT5G01670	AT2G16586		AT3G60610	AT5G44920
	AT2G16586	AT3G26570		AT4G24930	AT5G01800	AT2G17500		AT3G61220	AT5G45280
	AT2G17200	AT3G27380		AT4G25050	AT5G01830	AT2G19650		AT3G61580	AT5G45310
	AT2G17500	AT3G44110		AT4G25130	AT5G02020	AT2G20550		AT3G61870	AT5G45490
	AT2G18280	AT3G44190		AT4G25640	AT5G02100	AT2G20560		AT3G62190	AT5G45500
	AT2G19120	AT3G47070		AT4G25730	AT5G02260	AT2G21970		AT3G62260	AT5G45670
	AT2G21390	AT3G51238		AT4G26130	AT5G02560	AT2G22240		AT3G62770	AT5G47590
	AT2G21540	AT3G51240		AT4G26370	AT5G02760	AT2G22500		AT3G62990	AT5G47770
	AT2G21950	AT3G51910		AT4G26520	AT5G03150	AT2G27580		AT3G63140	AT5G48230
	AT2G24580	AT3G56940		AT4G26670	AT5G04190	AT2G29440		AT3G63500	AT5G49460
	AT2G24590	AT3G59900		AT4G26850	AT5G04470	AT2G32020		AT4G00720	AT5G49640
	AT2G26640	AT4G10930		AT4G27340	AT5G04530	AT2G32240		AT4G01050	AT5G49800
	AT2G28680	AT4G11600		AT4G27410	AT5G04800	AT2G33700		AT4G02260	AT5G50000
	AT2G29630	AT4G11660		AT4G27520	AT5G05080	AT2G33770		AT4G02280	AT5G51150
	AT2G32240	AT4G11670		AT4G27600	AT5G05180	AT2G34070		AT4G02380	AT5G51210
	AT2G32800	AT4G15545		AT4G27700	AT5G06043	AT2G38210		AT4G02530	AT5G52900
	AT2G33310	AT4G16400		AT4G28660	AT5G06370	AT2G38470		AT4G02920	AT5G53250
	AT2G33630	AT4G16410		AT4G28740	AT5G07000	AT2G40000		AT4G04020	AT5G53660
	AT2G33770	AT4G18010		AT4G28750	AT5G07770	AT2G41100		AT4G04770	AT5G53980
	AT2G34070	AT4G18205		AT4G28780	AT5G08130	AT2G41160		AT4G04830	AT5G54190
	AT2G34590	AT4G27030		AT4G29060	AT5G08330	AT2G42170		AT4G04850	AT5G55230
	AT2G34750	AT4G34190		AT4G29590	AT5G09440	AT2G43160		AT4G05310	AT5G56040
	AT2G35060	AT4G34230		AT4G30890	AT5G10430	AT2G46240		AT4G06744	AT5G56360
	AT2G35680	AT4G37470		AT4G32260	AT5G10450	AT2G46420		AT4G09750	AT5G56550
	AT2G35940	AT5G02830		AT4G32520	AT5G10960	AT2G46670		AT4G10040	AT5G57660
	AT2G37478	AT5G04340		AT4G33010	AT5G11090	AT3G09440		AT4G11260	AT5G58375
	AT2G37480	AT5G04410		AT4G33610	AT5G11950	AT3G12780		AT4G11360	AT5G59530
	AT2G39750	AT5G06760		AT4G33760	AT5G12250	AT3G16400		AT4G11570	AT5G61660
	AT2G39980	AT5G09590		AT4G34138	AT5G12940	AT3G17611		AT4G12310	AT5G62280
	AT2G40000	AT5G10695		AT4G34290	AT5G13710	AT3G17790		AT4G12320	AT5G62670
	AT2G42170	AT5G15450		AT4G34610	AT5G14000	AT3G24190		AT4G12400	AT5G63030
	AT2G42520	AT5G20080		AT4G34620	AT5G14390	AT3G25230		AT4G12800	AT5G63650
	AT2G43160	AT5G20220		AT4G34630	AT5G14610	AT3G26450		AT4G13010	AT5G64620
	AT2G45970	AT5G20720		AT4G34720	AT5G14740	AT3G26570		AT4G14930	AT5G65390
	AT3G01930	AT5G23760		AT4G34740	AT5G15120	AT3G28740		AT4G15530	AT5G65430
	AT3G02540	AT5G25450		AT4G34950	AT5G15350	AT3G30390		AT4G15630	ATCG00220
	AT3G05220	AT5G42760		AT4G36530	AT5G15830	AT3G44110		AT4G15920	ATCG00740
	AT3G07180	AT5G44110		AT4G37140	AT5G16110	AT3G44190		AT4G15990	ATCG00810
	AT3G09440	AT5G49910		AT4G37150	AT5G16150	AT3G45640		AT4G16146	AT1G09770
	AT3G11760	AT5G54940		AT4G37200	AT5G16250	AT3G47960		AT4G16190	AT1G10850
	AT3G12560	AT5G56020		AT4G37510	AT5G16590	AT3G49310		AT4G16760	AT1G11120
	AT3G12780	AT5G56030		AT4G37760	AT5G16880	AT3G51910		AT4G16920	AT1G12230
	AT3G13670	AT5G62480		AT4G37800	AT5G18170	AT3G52060		AT4G16950	AT1G13280
	AT3G15610	AT5G63790		AT4G37910	AT5G18650	AT3G53400		AT4G17090	AT1G13520
	AT3G16240	AT5G64310		AT4G37930	AT5G19120	AT3G53402		AT4G17840	AT1G14920
	AT3G16400	AT5G64820		AT4G37990	AT5G19770	AT3G55610		AT4G18810	AT1G15410
	AT3G16520	AT5G64970		AT4G38970	AT5G20700	AT3G56290		AT4G19200	AT1G16916
	AT3G20250			AT4G39730	AT5G22290	AT3G56940		AT4G20360	AT1G17810
	AT3G21090			AT4G39960	AT5G22500	AT3G61160		AT4G21320	AT1G18170
	AT3G21370			AT4G39980	AT5G22880	AT4G00360		AT4G22240	AT1G19110
	AT3G23080			AT5G01410	AT5G22940	AT4G00370		AT4G23100	AT1G21980
	AT3G23450			AT5G01520	AT5G23750	AT4G02405		AT4G23450	AT1G22790
	AT3G23460			AT5G01590	AT5G25280	AT4G11600		AT4G23670	AT1G29560
	AT3G24030			AT5G01650	AT5G26740	AT4G11660		AT4G24960	AT1G29970
	AT3G24070			AT5G02120	AT5G28920	AT4G11670		AT4G25050	AT1G31810
	AT3G24180			AT5G02270	AT5G32440	AT4G14690		AT4G25130	AT1G36230
	AT3G24503			AT5G02810	AT5G35090	AT4G16490		AT4G25200	AT1G47240
	AT3G25800			AT5G03020	AT5G37260	AT4G18205		AT4G25640	AT1G52240
	AT3G26030			AT5G04140	AT5G39320	AT4G20890		AT4G26370	AT1G52730
	AT3G26744			AT5G04810	AT5G39660	AT4G25210		AT4G26850	AT1G52740
	AT3G30390			AT5G04830	AT5G40451	AT4G25620		AT4G27020	AT1G53785
	AT3G48560			AT5G05410	AT5G42825	AT4G27030		AT4G27410	AT1G55670
	AT3G48990			AT5G05740	AT5G43700	AT4G29900		AT4G27520	AT1G55675
	AT3G49220			AT5G06290	AT5G44020	AT4G32410		AT4G27560	AT1G58210
	AT3G49310			AT5G07020	AT5G44120	AT4G34230		AT4G27657	AT1G64640
	AT3G51550			AT5G08040	AT5G44260	AT4G36730		AT4G27670	AT1G67910
	AT3G52060			AT5G08050	AT5G44440	AT4G37370		AT4G27680	AT1G67980
	AT3G53400			AT5G08610	AT5G44790	AT4G38810		AT4G27700	AT1G68520
	AT3G53402			AT5G08620	AT5G44920	AT4G39330		AT4G28660	AT1G69935
	AT3G53460			AT5G08650	AT5G45280	AT5G02500		AT4G28740	AT1G70710
	AT3G53520			AT5G08710	AT5G45310	AT5G03720		AT4G29590	AT1G72060
	AT3G53570			AT5G08740	AT5G45490	AT5G04340		AT4G29670	AT1G72070
	AT3G55610			AT5G09870	AT5G45500	AT5G04410		AT4G30470	AT1G72180
	AT3G56310			AT5G10490	AT5G45670	AT5G07440		AT4G31130	AT1G74910
	AT3G57170			AT5G11260	AT5G47050	AT5G09590		AT4G31140	AT1G75080
	AT3G57800			AT5G12860	AT5G47180	AT5G10690		AT4G32020	AT1G76090
	AT3G59020			AT5G13120	AT5G47450	AT5G10695		AT4G32260	AT1G76150
	AT3G59990			AT5G13510	AT5G47550	AT5G12020		AT4G33010	AT1G79360
	AT3G61160			AT5G13630	AT5G47590	AT5G12110		AT4G33070	AT1G79700
	AT4G00360			AT5G13650	AT5G47640	AT5G13770		AT4G33666	AT2G01190
	AT4G00370			AT5G13930	AT5G47770	AT5G15450		AT4G34138	AT2G01450
	AT4G01370			AT5G14580	AT5G48160	AT5G19990		AT4G34460	AT2G01910
	AT4G01400			AT5G14910	AT5G49640	AT5G20080		AT4G34610	AT2G03640
	AT4G01870			AT5G15700	AT5G49720	AT5G20220		AT4G34630	AT2G05380
	AT4G02290			AT5G15960	AT5G49800	AT5G24690		AT4G34710	AT2G15570
	AT4G03560			AT5G15970	AT5G51150	AT5G25350		AT4G34720	AT2G18690
	AT4G12570			AT5G16010	AT5G51210	AT5G25450		AT4G34740	AT2G23170
	AT4G16490			AT5G16400	AT5G51790	AT5G38430		AT4G34920	AT2G28950
	AT4G20890			AT5G16715	AT5G53250	AT5G42020		AT4G35450	AT2G30870
	AT4G21120			AT5G17050	AT5G53588	AT5G42070		AT4G36010	AT2G31090
	AT4G22290			AT5G17230	AT5G53590	AT5G42760		AT4G36530	AT2G34590
	AT4G23530			AT5G17670	AT5G53660	AT5G44110		AT4G36760	AT2G34680
	AT4G25620			AT5G17870	AT5G53980	AT5G49910		AT4G36988	AT2G35880
	AT4G27000			AT5G18660	AT5G54190	AT5G56020		AT4G36990	AT2G37025
	AT4G28050			AT5G19540	AT5G55790	AT5G56030		AT4G37140	AT2G37710
	AT4G29210			AT5G19850	AT5G56100	AT5G63790		AT4G37150	AT2G39700
	AT4G29900			AT5G19855	AT5G56140	AT5G64310		AT4G37220	AT2G40270
	AT4G32300			AT5G20070	AT5G56320	AT5G64820		AT4G37760	AT2G40640
	AT4G32410			AT5G20225	AT5G56550	AT5G64970		AT4G37800	AT2G41120
	AT4G32940			AT5G20630	AT5G57660	ATCG00920		AT4G37910	AT2G41280
	AT4G36380			AT5G21930	AT5G58575	ATCG00950		AT4G37930	AT2G41835
	AT4G36630			AT5G22100	AT5G59530	ATCG01180		AT4G37990	AT2G42005
	AT4G36690			AT5G22510	AT5G59780	ATCG01210		AT4G38970	AT2G42170
	AT4G36730			AT5G22800	AT5G60660			AT4G39090	AT2G42900
	AT4G38360			AT5G23060	AT5G60680			AT4G39730	AT2G43290
	AT4G38810			AT5G23120	AT5G61660			AT4G39780	AT2G43590
	AT4G39330			AT5G24120	AT5G62280			AT5G01410	AT2G44360
	AT5G01010			AT5G24150	AT5G63030			AT5G01520	AT2G44500
	AT5G02500			AT5G24160	AT5G63190			AT5G02120	AT2G44790
	AT5G03040			AT5G24165	AT5G63650			AT5G02270	AT2G45970
	AT5G07440			AT5G24314	AT5G64290			AT5G02310	AT2G47780
	AT5G10540			AT5G24460	AT5G64420			AT5G02770	AT3G02170
	AT5G13770			AT5G24470	AT5G64460			AT5G02790	AT3G02180
	AT5G14180			AT5G24850	AT5G65390			AT5G02880	AT3G02530
	AT5G17640			AT5G25630	AT5G65430			AT5G03020	AT3G02540
	AT5G18255			AT5G25890	AT5G66052			AT5G03190	AT3G05900
	AT5G18260			AT5G26260	AT5G67020			AT5G03210	AT3G05905
	AT5G19990			AT5G26820	ATMG01390			AT5G04140	AT3G10720
	AT5G21020			AT5G27560	AT1G01620			AT5G04170	AT3G13610
	AT5G22650			AT5G28540	AT1G07030			AT5G04250	AT3G16530
	AT5G22740			AT5G28840	AT1G11120			AT5G04830	AT3G17390
	AT5G24690			AT5G30510	AT1G11180			AT5G05170	AT3G21090
	AT5G25350			AT5G34850	AT1G12820			AT5G05220	AT3G21770
	AT5G25757			AT5G35220	AT1G13280			AT5G05410	AT3G23450
	AT5G25760			AT5G35910	AT1G14920			AT5G05440	AT3G23460
	AT5G26200			AT5G35970	AT1G15040			AT5G06043	AT3G25717
	AT5G28919			AT5G36910	AT1G15410			AT5G07020	AT3G45730
	AT5G35980			AT5G36940	AT1G16916			AT5G08040	AT3G49220
	AT5G40850			AT5G37360	AT1G17810			AT5G08050	AT3G49670
	AT5G41990			AT5G38410	AT1G19110			AT5G08530	AT3G50480
	AT5G41992			AT5G38520	AT1G20330			AT5G08560	AT3G50770
	AT5G42020			AT5G38980	AT1G21780			AT5G08610	AT3G53200
	AT5G44340			AT5G39040	AT1G21790			AT5G08740	AT3G54500
	AT5G49890			AT5G39210	AT1G22530			AT5G11110	AT3G54510
	AT5G51410			AT5G40390	AT1G22790			AT5G11260	AT3G54810
	AT5G51690			AT5G40480	AT1G23890			AT5G11580	AT3G56480
	AT5G53460			AT5G40890	AT1G24793			AT5G12030	AT3G57410
	AT5G57870			AT5G40950	AT1G24880			AT5G13440	AT3G61700
	AT5G57930			AT5G41040	AT1G25054			AT5G13630	AT4G00300
	ATCG00140			AT5G42150	AT1G25141			AT5G13930	AT4G01210
	ATCG00280			AT5G42390	AT1G25210			AT5G14040	AT4G02290
	ATCG00340			AT5G43260	AT1G29970			AT5G14120	AT4G02480
	ATCG00360			AT5G43450	AT1G31810			AT5G15500	AT4G03190
	ATCG00480			AT5G43570	AT1G31817			AT5G15640	AT4G10020
	ATCG00500			AT5G43630	AT1G33050			AT5G15960	AT4G10610
	ATCG00530			AT5G43840	AT1G36230			AT5G15970	AT4G10770
	ATCG00680			AT5G43850	AT1G47240			AT5G16010	AT4G12690
	ATCG00720			AT5G45060	AT1G48300			AT5G16150	AT4G14716
	ATCG00830			AT5G45680	AT1G52240			AT5G17050	AT4G22690
	ATCG00900			AT5G45950	AT1G52730			AT5G17380	AT4G23060
	ATCG00905			AT5G46580	AT1G52740			AT5G17670	AT4G27440
	ATCG00920			AT5G48030	AT1G53785			AT5G17710	AT4G28050
	ATCG00950			AT5G48485	AT1G58210			AT5G18400	AT4G31970
	ATCG01080			AT5G48540	AT1G64230			AT5G19120	AT4G34880
	ATCG01100			AT5G49030	AT1G64640			AT5G19400	AT4G36660
	ATCG01180			AT5G49480	AT1G67870			AT5G19540	AT4G37520
	ATCG01210			AT5G49980	AT1G67910			AT5G19850	AT4G37870
	ATCG01230			AT5G50100	AT1G69430			AT5G19855	AT4G38240
	ATCG01240			AT5G50280	AT1G69935			AT5G20070	AT4G38480
	ATCG01310			AT5G50920	AT1G70710			AT5G20225	AT4G38540
	ATMG00560			AT5G51040	AT1G72060			AT5G20230	AT4G39640
	ATMG01320			AT5G51110	AT1G72070			AT5G20630	AT4G39952
				AT5G51440	AT1G75080			AT5G20830	AT5G01240
				AT5G52640	AT1G76090			AT5G23120	AT5G07780
				AT5G52780	AT1G79700			AT5G24120	AT5G09890
				AT5G53500	AT1G80230			AT5G24150	AT5G10540
				AT5G54100	AT2G01450			AT5G24160	AT5G10840
				AT5G54170	AT2G01930			AT5G24460	AT5G17640
				AT5G54180	AT2G07715			AT5G24470	AT5G18050
				AT5G54270	AT2G10410			AT5G24530	AT5G19500
				AT5G54280	AT2G11240			AT5G24850	AT5G19510
				AT5G54770	AT2G15570			AT5G25100	AT5G22740
				AT5G54810	AT2G16580			AT5G25130	AT5G25460
				AT5G54910	AT2G17036			AT5G25610	AT5G33320
				AT5G54960	AT2G21540			AT5G25890	AT5G41080
				AT5G55620	AT2G22900			AT5G26030	AT5G41370
				AT5G56010	AT2G23170			AT5G26820	AT5G44930
				AT5G56090	AT2G26210			AT5G28840	AT5G48580
				AT5G56240	AT2G28680			AT5G34850	AT5G48810
				AT5G56850	AT2G30870			AT5G35220	AT5G50570
				AT5G57180	AT2G30930			AT5G35320	AT5G50670
				AT5G57345	AT2G33310			AT5G35630	AT5G52190
				AT5G57800	AT2G34590			AT5G35970	AT5G54080
				AT5G58070	AT2G35270			AT5G36940	AT5G60640
				AT5G58250	AT2G35880			AT5G37360	ATCG00030
				AT5G58330	AT2G36130			AT5G37670	ATCG00040
				AT5G58870	AT2G36830			AT5G38410	ATCG00150
				AT5G59250	AT2G36930			AT5G38520	ATCG00160
				AT5G59540	AT2G37025			AT5G38980	ATCG00170
				AT5G59750	AT2G37478			AT5G40390	ATCG00430
				AT5G60540	AT2G37480			AT5G42150	ATCG00440
				AT5G60600	AT2G37710			AT5G42250	ATCG00470
				AT5G61790	AT2G38090			AT5G42940	ATCG00480
				AT5G63420	AT2G39700			AT5G43150	ATCG00490
				AT5G64040	AT2G39980			AT5G43260	ATCG00500
				AT5G65010	AT2G40000			AT5G43370	ATCG00540
				AT5G66190	AT2G40010			AT5G43450	ATCG00670
				AT5G66570	AT2G40640			AT5G43570	ATCG00780
				AT5G66760	AT2G41100			AT5G43630	ATCG00790
				AT5G67370	AT2G41120			AT5G43670	ATCG00800
				AT1G01320	AT2G41170			AT5G43840	ATCG00830
				AT1G06540	AT2G42170			AT5G43850	ATCG00905
				AT1G06550	AT2G42900			AT5G43860	ATCG01000
				AT1G06560	AT2G43290			AT5G45950	ATCG01010
				AT1G07280	AT2G44500			AT5G46250	ATCG01040
				AT1G08550	AT2G44790			AT5G46580	ATCG01130
				AT1G09340	AT2G47780			AT5G47560	ATCG01230
				AT1G09850	AT3G02170			AT5G47830	ATCG01310
				AT1G10360	AT3G02530			AT5G48030
				AT1G10370	AT3G02540			AT5G48430
				AT1G11530	AT3G05900			AT5G48485
				AT1G11820	AT3G05905			AT5G48540
				AT1G12800	AT3G06590			AT5G49480
				AT1G12900	AT3G07760			AT5G49720
				AT1G13820	AT3G13403			AT5G49970
				AT1G15980	AT3G13405			AT5G50100
				AT1G16022	AT3G21090			AT5G50960
				AT1G16030	AT3G21770			AT5G51040
				AT1G17850	AT3G23450			AT5G51440
				AT1G18450	AT3G23460			AT5G51450
				AT1G18910	AT3G25717			AT5G51680
				AT1G22770	AT3G26510			AT5G51890
				AT1G23740	AT3G28740			AT5G52300
				AT1G24340	AT3G29370			AT5G52310
				AT1G26218	AT3G45730			AT5G52510
				AT1G26220	AT3G46830			AT5G52640
				AT1G28100	AT3G48260			AT5G53120
				AT1G28110	AT3G48680			AT5G54100
				AT1G31330	AT3G48990			AT5G54170
				AT1G34000	AT3G49220			AT5G54270
				AT1G37130	AT3G50480			AT5G54770
				AT1G42970	AT3G53200			AT5G54870
				AT1G44575	AT3G53420			AT5G54960
				AT1G44910	AT3G54500			AT5G55970
				AT1G48020	AT3G54510			AT5G56090
				AT1G49720	AT3G56480			AT5G57180
				AT1G52580	AT3G57800			AT5G57345
				AT1G54780	AT3G61700			AT5G57360
				AT1G55160	AT4G02290			AT5G57785
				AT1G55180	AT4G03190			AT5G58070
				AT1G55320	AT4G10610			AT5G58330
				AT1G55490	AT4G12690			AT5G58650
				AT1G55670	AT4G14716			AT5G59220
				AT1G56110	AT4G20890			AT5G59320
				AT1G56200	AT4G23060			AT5G59400
				AT1G57770	AT4G25620			AT5G59540
				AT1G60950	AT4G25690			AT5G59720
				AT1G62180	AT4G25692			AT5G59820
				AT1G62750	AT4G26400			AT5G60540
				AT1G67070	AT4G27440			AT5G61820
				AT1G67440	AT4G28050			AT5G62200
				AT1G68010	AT4G31290			AT5G63190
				AT1G68890	AT4G32480			AT5G64040
				AT1G71810	AT4G34880			AT5G64090
				AT1G72040	AT4G36730			AT5G64460
				AT1G72500	AT4G36900			AT5G65010
				AT1G73170	AT4G37520			AT5G66570
				AT1G74060	AT4G37870			AT5G66760
				AT1G74730	AT4G38240			AT1G04220
				AT1G78580	AT4G38540			AT1G05680
				AT1G78680	AT5G01350			AT1G07130
				AT1G78820	AT5G02500			AT1G07350
				AT1G78990	AT5G02540			AT1G07590
				AT1G79270	AT5G07780			AT1G07890
				AT1G79470	AT5G14240			AT1G08550
				AT1G79560	AT5G18050			AT1G09340
				AT1G79600	AT5G19500			AT1G09850
				AT1G79850	AT5G19510			AT1G10360
				AT1G80480	AT5G21020			AT1G10370
				AT2G04842	AT5G22280			AT1G12800
				AT2G15970	AT5G22740			AT1G13820
				AT2G16365	AT5G23210			AT1G15740
				AT2G17210	AT5G25460			AT1G15980
				AT2G17250	AT5G28919			AT1G16022
				AT2G17972	AT5G41080			AT1G16030
				AT2G21860	AT5G44340			AT1G18450
				AT2G21970	AT5G44930			AT1G18700
				AT2G22240	AT5G47370			AT1G22770
				AT2G22360	AT5G48810			AT1G23740
				AT2G23390	AT5G48900			AT1G31330
				AT2G23910	AT5G51410			AT1G33415
				AT2G25160	AT5G52190			AT1G33420
				AT2G25840	AT5G54080			AT1G34000
				AT2G27385	AT5G54740			AT1G34220
				AT2G29080	AT5G55850			AT1G37130
				AT2G29630	AT5G59570			AT1G42970
				AT2G29670	ATCG00830			AT1G43690
				AT2G31290	ATCG00920			AT1G44575
				AT2G31725	ATCG00950			AT1G49720
				AT2G31830	ATCG01040			AT1G52690
				AT2G31860	ATCG01180			AT1G54780
				AT2G31862	ATCG01210			AT1G55180
				AT2G31890	ATCG01310			AT1G60950
				AT2G32179	ATMG00560			AT1G62180
				AT2G32180	ATMG01320			AT1G62750
				AT2G32470				AT1G64628
				AT2G32645				AT1G64630
				AT2G32650				AT1G67070
				AT2G32950				AT1G67440
				AT2G33255				AT1G68010
				AT2G33450				AT1G69740
				AT2G35370				AT1G71810
				AT2G35830				AT1G72500
				AT2G35840				AT1G73170
				AT2G38210				AT1G73390
				AT2G38220				AT1G74730
				AT2G38540				AT1G75290
				AT2G39190				AT1G75490
				AT2G39470				AT1G77010
				AT2G39670				AT1G78680
				AT2G40400				AT1G78820
				AT2G40850				AT1G79270
				AT2G42600				AT1G79380
				AT2G43560				AT1G80300
				AT2G45290				AT1G80920
				AT2G46240				AT2G05520
				AT2G46420				AT2G15970
				AT2G47370				AT2G16365
				AT2G47940				AT2G16500
				AT2G48070				AT2G16586
				AT3G04760				AT2G17500
				AT3G06483				AT2G20550
				AT3G08510				AT2G20560
				AT3G08740				AT2G20830
				AT3G09440				AT2G21860
				AT3G10405				AT2G21950
				AT3G10410				AT2G21960
				AT3G12345				AT2G21970
				AT3G12780				AT2G22240
				AT3G15090				AT2G22360
				AT3G15190				AT2G27580
				AT3G17170				AT2G29080
				AT3G17320				AT2G29440
				AT3G17611				AT2G29630
				AT3G19480				AT2G29670
				AT3G19490				AT2G31725
				AT3G24190				AT2G31860
				AT3G25920				AT2G31862
				AT3G26570				AT2G32470
				AT3G26650				AT2G32950
				AT3G27170				AT2G33255
				AT3G27600				AT2G33370
				AT3G29200				AT2G34070
				AT3G47960				AT2G34310
				AT3G48500				AT2G35370
				AT3G52950				AT2G35830
				AT3G53460				AT2G35840
				AT3G53920				AT2G37478
				AT3G55630				AT2G37480
				AT3G56290				AT2G38210
				AT3G56910				AT2G38220
				AT3G56940				AT2G40850
				AT3G57180				AT2G42520
				AT3G59040				AT2G42530
				AT3G60240				AT2G43030
				AT3G61470				AT2G43160
				AT3G63410				AT2G43820
				AT3G63490				AT2G45290
				AT4G00370				AT2G46240
				AT4G01290				AT2G46420
				AT4G01660				AT2G46670
				AT4G01800				AT3G01090
				AT4G02760				AT3G09440
				AT4G02770				AT3G10405
				AT4G03280				AT3G10410
				AT4G08390				AT3G12345
				AT4G11600				AT3G12780
				AT4G14690				AT3G15090
				AT4G15545				AT3G16400
				AT4G15810				AT3G17611
				AT4G16400				AT3G17790
				AT4G16410				AT3G24070
				AT4G17600				AT3G24180
				AT4G21270				AT3G24190
				AT4G23010				AT3G24503
				AT4G25290				AT3G26030
				AT4G25720				AT3G27170
				AT4G27030				AT3G27380
				AT4G28025				AT3G27600
				AT4G28080				AT3G29200
				AT4G29220				AT3G30390
				AT4G29510				AT3G44190
				AT4G32770				AT3G45300
				AT4G34090				AT3G47070
				AT4G34190				AT3G47800
				AT4G34830				AT3G48560
				AT4G35000				AT3G48990
				AT4G35090				AT3G51238
				AT4G37190				AT3G51240
				AT4G37370				AT3G51510
				AT4G37470				AT3G51550
				AT4G37920				AT3G52060
				AT4G37925				AT3G53460
				AT4G38160				AT3G53630
				AT4G38840				AT3G53920
				AT4G39350				AT3G55610
				AT5G02830				AT3G56290
				AT5G05200				AT3G56310
				AT5G09590				AT3G56910
				AT5G09650				AT3G56940
				AT5G09660				AT3G60910
				AT5G10480				AT3G61160
				AT5G10690				AT4G01026
				AT5G13770				AT4G01030
				AT5G15450				AT4G01370
				AT5G19550				AT4G01870
				AT5G20080				AT4G11600
				AT5G20220				AT4G14690
				AT5G20720				AT4G16400
				AT5G22640				AT4G16410
				AT5G22650				AT4G16490
				AT5G22840				AT4G20890
				AT5G24300				AT4G25210
				AT5G24810				AT4G25620
				AT5G28750				AT4G27000
				AT5G35980				AT4G27030
				AT5G36700				AT4G28025
				AT5G36790				AT4G29070
				AT5G38430				AT4G29210
				AT5G42020				AT4G29510
				AT5G42070				AT4G29660
				AT5G42760				AT4G32410
				AT5G44110				AT4G32940
				AT5G45800				AT4G33520
				AT5G45930				AT4G34190
				AT5G49910				AT4G35000
				AT5G51010				AT4G35090
				AT5G51020				AT4G35460
				AT5G54930				AT4G36380
				AT5G55280				AT4G36690
				AT5G56020				AT4G37190
				AT5G56030				AT4G37370
				AT5G57030				AT4G37470
				AT5G57930				AT4G37920
				AT5G58140				AT4G37925
				AT5G61380				AT4G38710
				AT5G62790				AT5G01010
				AT5G64820				AT5G02500
				ATCG00030				AT5G02830
				ATCG00040				AT5G03720
				ATCG00050				AT5G04340
				ATCG00170				AT5G04410
				ATCG00270				AT5G05200
				ATCG00280				AT5G06760
				ATCG00650				AT5G09590
				ATCG00720				AT5G09650
				ATCG00730				AT5G09660
				ATCG01130				AT5G10690
								AT5G10695
								AT5G12020
								AT5G13770
								AT5G14180
								AT5G15450
								AT5G17370
								AT5G17460
								AT5G19550
								AT5G19990
								AT5G20080
								AT5G20220
								AT5G22650
								AT5G24300
								AT5G24690
								AT5G25350
								AT5G25450
								AT5G25757
								AT5G25760
								AT5G28750
								AT5G35980
								AT5G38430
								AT5G42020
								AT5G42070
								AT5G42760
								AT5G44110
								AT5G47120
								AT5G49890
								AT5G49910
								AT5G51020
								AT5G51570
								AT5G51690
								AT5G53970
								AT5G54930
								AT5G56030
								AT5G57040
								AT5G57930
								AT5G61380
								AT5G62520
								AT5G63790
								AT5G64310
								AT5G64820
								ATCG00280
								ATCG00720
								ATCG00920
								ATCG01210
